# Supplementary material for: Fine mapping QTL for resistance to VNN disease using a high-density linkage map in Asian seabass
Source: Sci Rep. 2016 Aug 24;6:32122. doi: 10.1038/srep32122 (PMC4995370; doi:10.1038/srep32122)
Supplement: Supplementary Data 1 [file srep32122-s2.xls]

## Sheet: SNP
Supplementary Data S1 SNP markers and stacks, SSR markers and primers, minor allele frequency and their position in the linkage map of Asian seabass
Number	Group	Position	Locus	Sire	Dam	Location	Sequence	Minor Allele Frequency (MAF)
1	1	0	79707	G	A/G	42	GAGGGCTACTGTTTCTGCCACTGTCAATGAGATGGATGAGGGGGGGAACACAGGAAGAGGGAGAGTCTGTTCAGGCCCCGAGATCGGAAG	0.257764
2	1	8.106	8206	G	G/T	76	CTCTGCTGTTCCCTGTGCCACATGAATGTCGCTCCACTTTCTGCATCAACATGTTGCCAGTGACATAAACGTGAAGTAGATCCTGTTGAT	0.236025
3	1	8.106	42039	G	A/G	69	AGTGAGAAACCCTCAGCCATCACCCGCTCAGTCTAACGCATCGTGAGTAAAGGCTCCGTGAAGCGGAGGGGAGACCTGGATAAACGCGTA	0.257062
5	1	32.515	130631	A	A/G	48	GAGCACATCAAGGTGAGGTCTCCTCTCCTCTGGAGGAGGGTCCAGGAAGGAGTCCTTCTTTAGCTGGCCCCGAGATCGGAAGAGCACACG	0.230337
6	1	32.924	140584	C/T	C	38	CGTCCAGTCAGCGCTCCTGAACAGACGCTCCTCACACTGAGCCAGACCGATGAGATGTGGAAATGTCTGCTTGTAGCCGAGATCGGAAGA	0.253378
7	1	34.75	102267	A/G	A	56	CAGGCGGTCAAGGATGGACACATACAGAAACACACAAGGACACACACAGGTGCAGGAATAAGGCATGAGCAGCAGTATCACACAGGTACA	0.263699
8	1	34.896	112620	C/T	T	89	AGTATTAACACTATACCCCCACAGTAACTACATGAGAAGCTGCTCGGTAACTCTTGTCTATTTCTGGTCCCAGTAGGAGCCAGCAGTCCG	0.240625
9	1	35.92	117165	T	C	60	ATCACACACTGTAAGAACACAACAGTGACAGTCTGACTTTATTTGTCATCATGTGTGTGTTCGCTCATGTTTTCTAAATCGGGTAAGATT	0.245342
10	1	35.943	49048	C/G	G	36	CAGACAGTAAACAACGCAGGGCCCGTTTGAATGCTCTGACAGCGCCCTGGCAGCGAAGCGAAGCCTTTTACGAGCGGTAAAAGTGCTGCG	0.243333
11	1	36.172	32208	A/G	G	43	ACATTCTGACATGTTATAACTGGGAAAGTACAGAAAAGTACAGGTGTAATAATGGCTGCATTCCAGTTCCGAGATCGGAAGAGCACACGT	0.242515
12	1	36.503	85842	A/C	C	64	AGCTGTCGTCTTCCTCGGGTAAAGAAGGTCTGGATGAGCTGCTGATCACAGGGGAGGAAGGGGCATGAGAGACACACACAGCTGTCCGAT	0.247191
14	1	39.34	112098	C/T	T	50	CCTCATAACTGCAACTTATTTACCAGTGTTTCTGCATGTAAATGATTGATAGGGACAACATCATGGATAGGATTCCTATAGCTTGTGAAG	0.242038
17	1	41.034	27842	C/T	C/T	17	CACAGGGATCTGTGTTTCCTCTGGGGAGAAAAGTAACTGTCTCAGAGCGTGAGACTGACCGAGATCGGAAGAGCACACGTCTGAACTCCA	0.367816
18	1	42.665	49917	G	A	29	TTTGCTTTATGGTACACACCAAATCAGCGTGTGTGTGTTTCAGCCAGGAAAAAAACAACTGTGCCCAACTGGAGTGTTAACAATGGCTCA	0.248503
19	1	42.665	64295	A/G	G	53	TAACAATGTCGCTTAAAAGTGTTGCTTCCCCTTCGAACGCTGTAACACACAAACCCCTTATCACCGTCTTCTTTTAGTGGGAGCTGTGAC	0.245714
20	1	42.665	80983	C/T	T	55	AGCTTCACCATCTGCCCCATGACTGTCCTTCTGATAAATATGCAAACACGAGCATGAACACCATGGAAACGGACACCCACACGATAACAG	0.244828
21	1	42.665	90943	C	A	57	CAACCTGTGACTTTCCCTCTGTCGGGCTTTTCATTGGAATTCCCTTTCGCTCTCCACAGCTTCAATAAGGACATAAGTGCCGAGATCGGA	0.248276
22	1	42.665	105714	C/T	C/T	63	GTGCGTAGGAAGCATTAGTCCAATCAGCCGTGTGCTTGTCCCTAGCTTAATCTCCGCACGAACCCCGAGATCGGAAGAGCACACGTCTGA	0.364407
23	1	42.665	107017	C/T	T	49	ACACAGCTGTTGTCCGCCCTCGCAGAAACATTGCTGAAGGAAGCACAGTGCTGCAAGGAAGCCCGCTCAACCGAGATCGGAAGAGCACAC	0.247191
24	1	43.81	121353	C	A/C	26	CACACTCACTGATGACACACCGTGCCTTCACACCTCTGAGAGAAACAACTTAGAAACATGTCCAACCGAGATCGGAAGAGCACACGTCTG	0.215909
25	1	44.825	127579	C	C/T	89	CAGCAGTAACTTCCTGGAAAGACAAGCCACCCTAAGAGCAACAATACTTCTATTGATCCTCTCCCTGGCTGTCTGGCCTTGATTTTAGCG	0.221519
26	1	46.187	85346	A/G	A/G	41	CTCCTTGACTATATTGGAAATTATGCCATAATGAAACTGTGTGTTCAGTTCTATGCTTAGTTCAGCCTATGCTTCATTAGTAATGTGGCA	0.358824
27	1	47.06	24636	A/G	G	5	ACTCAAGTGTGTCTCCCCAGATTCCAGCGCCAAGCCTGTAAAAATGCTGCATACTAACCAAAGGATTACAGCACATGATATTGCCGAGAT	0.245763
28	1	48.102	42398	C/T	C/T	13	GATTCTCAATGTTGGCCTTGCTCTGAACCATCCTCAGCTCCAGTTGTGCAGGACTGGGCCTTTTTCCGAGATCGGAAGAGCACACGTCTG	0.364407
29	1	49.308	55250	A/C	A/C	67	CAACTGAGTGTGCTTAATGTTTGCAGCTAGCAGCTAGCTAACTAGACTCAAACAGGCCGTAGATATATGTCAAGCACTTTCAAGTACAAT	0.362573
30	1	49.308	55392	G	A/G	8	CTTTTGGGAATGAACTCCTGACAGGCCTCCCTGAACTTTCTGATCCTCCAGCAGTAAATGACAGGGTTGAAGACTGTCTTCAGATAGCTG	0.205882
31	1	49.308	68790	T	C/T	19	CTATCAGAGAAAAACCCGTTCTGCTGTAAGACCAAGGTATTGGTAAATGTCACAGCTAGTGGCTAATCCGAGATCGGAAGAGCACACGTC	0.216374
32	1	49.595	24529	G/T	G/T	78	TCATCCATTTCCCCCACCGCCCTACCTGGCCACATCCATCTCCACTCAGCCAGACGGTGTTAAAACTGCGTCACTGCGGTACGTGTGTGT	0.361765
33	1	49.915	57119	G/T	G/T	18	TCAGTAAGTGTTTGATCGAACTGTATAAGGAAGTCCACCTAGACACATGATTCTATCAATTGCATGTTGTGTACTGCATCGTATGCAGTC	0.368098
34	1	50.657	122853	C/T	C/T	11	AGAATCAAAATGATAGGGGTCCCTTGACTTTAAAGGAAGTATAGCTTGATGCCTACCACTTCACAATGGAAGGTGATGAGACCTGCTCCC	0.366667
35	1	51.887	74200	T	C	42	AGCTAAATGAGAAATTGCTCCTTCACACATCCCCTTATGCATAACTACACAGGCTGCTCCACAAATGCTTGAAGTACCACCGAGATCGGA	0.251534
36	1	53.231	39593	C	T	89	ACAAAAATGAGTCAGAACTGCACACATCATTTCTAGCCTCCACACCTGTTGTTGGTGTTTGGGGTTTTTTATGACAAATGGCTAGCTGCG	0.256173
37	1	55.227	74558	G	A/G	21	GCTTTGTTCTTCAACAGCACGCGTCTCCAGCTGAGGGCGGCCAGCCAATGGGAGGCCATGGAGTGGAGGCGGCTGATGTGGGAGAGGGTG	0.218391
38	1	57.35	123357	C/T	C	28	GTCGACAACTGCTCGAGACAAATGTCATTCAATTAAAAGTCATTATTCAGGCTTATAATTCAGGTCCGAGATCGGAAGAGCACACGTCTG	0.244898
39	1	62.798	9096	G	A/G	48	CCTAGTTAGGCACCTCACAGTGTGCACATTTATTTTGACAGTTACCTGCACACTGTCCTTTTTCTTCCCATTTCTCCAGACCGAGATCGG	0.216867
40	1	62.798	29296	C/T	C/T	60	TCCTTACCATATCTCAGGGCCTCCTGTCCTCTCTGTAATGTCCATTTTAGCATACAGGCCTCCCATCCCCAGCTTGCCTGCTTTGTGTCT	0.363095
41	1	62.798	89120	A	A/G	17	TTCTGTGATGCGCGACACAGTCTCTCCGCGAGCGTTTGTGCGTGGAGAGCTGCTCCGTTTCTCTTATTTTAATTGTTAACATCACTGAAA	0.213068
42	1	62.798	119445	C	C/T	45	CACTTTGACACAAAGCTGATGTTATGCTGCTACATGTAGTGCAGCGGCGCTGTACGAAATTTGGCACTGACATCACCAGGAAAACAATCA	0.215116
43	1	62.798	136725	C	C/G	18	AACAAAGAGGTGAGTGACTGGTAAAGAAAACCTCCACTTTTGGATGATATTTTATGTTGTGTCTTAATTTGAAGGTTACCTTTGGTCCTT	0.210191
44	1	64.229	58749	A/G	A/G	84	GATGTCTGACCCTCTCTGACCACAAATCAACCAGCAATTACAAGCCTACTGAAAACCCACACACATACAGTGAGTAAACACAGACACACA	0.350932
45	1	65.804	68645	G/T	G/T	27	CCCCAGGTGAACGGCAGAGCAGGCGGGGTCCCACCAGAGGCGGCGGGGCTGCACAGGACCCTCCCTGCCGAGCCCCCCGTGGTGCGCCCG	0.348485
46	1	66.511	38177	C	A/C	56	TGTGTTATTAAGCCAAATGTGTGGCCGCGCATTTATTATCTGCATGTTTTTAACCCACGGTGAGCTGCTACTCCACAGCCAGTGCTTCAC	0.228659
47	1	67.598	112176	A/G	A/G	14	AGACTCAGAGGAGAGGAGGTGAGGTGTGCCATCATTACTCTTCGGCTAAATCAATCTTCTGATAGGCCGAGATCGGAAGAGCACACGTCT	0.357143
50	1	77.042	12250	A/T	A/T	51	CAAAAATGCAATATATCAAAAGCAACCATGACCAAAAAGTCTTTTCAACTAATCTGACTTTAATATACACAGCAGGTTCCTCACCAGGGT	0.349057
51	1	77.417	34066	C/T	C/T	51	TATCCCACATATTCCAAAAATGTCACCTTAAAGAACATGTGCTTTTCTTTCCAACATATGGATTTGTCATGTACCCGCATCCTAAAATGT	0.228659
52	1	78.1	141665	A/G	A/G	17	CGGTGAGAGGAATAATGGGGCATGTGTTCCTGGCTGGGTGCTCTAAAAGGTGACTCCGAGATCGGAAGAGCACACGTCTGAACTCCAGTC	0.366013
53	1	78.755	9494	A	A/G	63	AGGCTTGGTTTTGGCAAAATCTGCGGAGTGTTGTCAGAGTAGACAATCAGATTATGTACAACAAGACTTATTCAAAGTACTTCACCAACA	0.214286
55	1	79.409	111262	C/T	C/T	64	TTGACAGTTGCCAGCGATAGAAGACTGTGAGTAACATTATAACAGCCTGCTAACAAACACAAACGCCCGAGATCGGAAGAGCACACGTCT	0.353448
56	1	81.144	35336	T	C	47	GTGATAAATATGTGGTTCAGTTATTATGATGCTGCATTGTTTTATATAGTCCCACCGAGATCGGAAGAGCACACGTCTGAACTCCAGTCA	0.269231
57	1	81.144	59373	C/T	C	41	ATGATGTTAATGTGAAGTGACAGTGAGGAAACATCAGCTCCGCCAGACTTACCAACAACAGCTCTGTTGGCGGAGGAGATGACTTTCTTG	0.253333
58	1	83.395	119964	A/G	A/G	86	CTCTTATCAATGGGACAAACTTCATGGCACTATTCAACACATACACACACACACAAATAGTTGTATAACAGTGCGCAGCCGCAGTGTTCA	0.347953
59	1	84.042	24102	T	A/T	5	CGGCTGCTGGGCTAACGTCTTTCTTGGGAAACTCATATGGCTTGTGCTGGATAAGTTTCTCTACATCGAAGTATGTTTTAGCCCGAGATC	0.219653
60	1	84.69	60011	C/G	C/G	45	AGGTCTTCCTCCCTGCCCTCCTCACTTCTCTCGCCCTCTAGGGTGGTGTCCTCTGTCAGGATCCAGTTTGGGCGAGGCCAGGCATCCTGC	0.355769
61	1	85.713	45683	C/T	C/T	88	CTCAACCTTAAAGTGGGAGGAAAATTAGTGGAGGAGCATGGGACGTGGAGTTCGGAGCAGTGAGTTGTCCCCTGGATGTCAGACCACTAG	0.358824
62	1	86.315	77119	G	C/G	12	TTGAAAGGCTGGATAATTGTACAGTTTAATTTGGCATCTGCGAGCTGAAGAATGTGATTGTACCAGTGCACTGTCTTGACCAGCTCTGCC	0.2125
63	1	86.892	107890	A/G	G	85	CAGAGGCTGCTGCGACTGGCCGATGAGCATCTCGAACAGCTTGAGCAGTGCCCCCTGGCTGTCTGGGTCCAGGCCGCGGCGGAGGTGCCA	0.245763
64	1	86.913	25210	C	C/G	46	TGACGGTCGTGAGGGTCCCTTTGCACTTTGGAGGAGAAGAAAACACTCACACATTGATAATTAGTAGCAGCCGAGATCGGAAGAGCACAC	0.212209
65	1	86.913	36548	C	C/T	26	GAGTAGCCTCTCTGCTCTCCACCGCCGAGGCTGTCGTCACGGAGATCCCCAAGGAGGAGAAGGAGATGCCGAGATCGGAAGAGCACACGT	0.214689
66	1	86.913	77035	C/T	C/T	33	TCGGGTCCCGCCAGTTCGCACCCCCTGTCCCCCGACAGCCCGATGCACCAGCAGCAGACACACACGGAGTGTCTGGAATGGGACTCGGGT	0.353801
67	1	87.747	27749	C/T	C/T	45	TCGATCCGCCTCAAGATCAACAGCCGCGAGAGGAAAAGGATGCACGACCTCAACGTGGCCATGGACGGGCTTCGGGAGGTCATGCCCTAC	0.347953
68	1	87.747	97750	A	A/G	35	AAGAAATCCAGAAAATAGATAACGCATTACAATAACAAGTCCTTACTCTGAGGAGAATCCAATTAGGAGGGCCTTACATCATGATAATCA	0.208861
69	1	88.593	76554	A/G	A/G	17	ATTTTTTTTGGTGGCAAAAATGGGTTTGCACAGTGTTTAACGTTCTGTCTATTTGCATTGATTGTTGCTGTTCATCCTCCGTGCCTGTAG	0.357576
70	1	89.009	120565	C/G	C/G	62	GACATTTTGCTTTGTGTTTGTCTCTGAGAAATCGGTGCCAGACTCCTGTTGCAGTTCGTAAGCAACGTTGGCAAGCCAACAGGGGGATGA	0.356322
71	1	89.438	27419	A/T	A/T	11	GATCTGGCTGATATTTCACTCCACGCCGAGCTCTCGGTCTTTTTCGAGATGCGCTCGTTCTCCGAGATCGGAAGAGCACACGTCTGAACT	0.358757
72	1	90.262	55463	C	C/T	9	TCTGATGTCGACGATTGGGCGAAATGTTTTAATCTCAGACAGTATTCTTATTTTTAGGATCAAAGTCCACGTAAGATTAGGTTTCGCCCG	0.205128
73	1	91.085	58049	A/T	A/T	53	CTGTACTGTGGCTGGTTAAAATCTGATGCCTCTGAAACTAGATAAGACAAAATTCTAGTGAAATTATGCCAGAGGAAACCCAGCGAGACC	0.357616
74	1	91.743	50629	C/T	C/T	51	GTGGAGTGGTTATGGTTAGGTCAAACTGTGTTACCCAAGCCAAAAGGCTGCAAAACTGAAAGGTGTCTGCCTTTATAGGCCCGAGATCGG	0.356322
75	1	91.743	129155	T	C/T	51	GCTGGCGCACATGCACTGTACTATAAAGCTGAGTCTATGCGCTTTGCCTCTATCAGAAGAGAAAAACTGAGGGGAGAGAGAGAGAGAAAA	0.222561
79	1	105.605	68753	G	A/G	7	ACACTGGCCAGCACAAACGTTGTGTGCGCACTGATTAGACGAGGTAAGACCAAAGCAAAGCGAAACGACAAAACCTCCAGACAGTTAGCT	0.215753
80	1	105.665	122627	C/T	C/T	14	TCACCACCTTAGCTGCCCTGTAAACCCATAACATTAAACATAAATGCTGACATAGAGAAAAGACAGAAAAACAACAAATCTTAAAAGTCT	0.363333
81	1	107.591	65761	C/T	C/T	16	TTAACATACAGTGTCTAGTAAAGACGACAAAGCATGTAAACTGGACAACTTGAGAGTTACAAGAAGGCACATTCCTCTACTTTTCAGGGC	0.365132
82	1	109.17	77280	C/T	C/T	2	GTGCCACTCAGCTTAATCTTTTAATCCAATGTGACATTTTAGCATTTTCATCTCAAAAACAGGGAGAAATGCACAGATGAAGCAGCAAAA	0.355346
83	1	109.52	124937	A/G	A/G	39	AAAGTGACAGAAGAGGAGAGAGAGACGGAGGAGCACACGACTACGGGAAAGGGAAGATACTGAGTAACATATCACTTGGGGTATGAATTC	0.370968
84	1	109.92	111141	G	A/G	51	CAGCTTCTTGCAGATGCTGAAAGACGCCAGCCTTCTGAGGAAGTACAGTCGGCTCTGTCCTCTCCTGCACAGAGCATCTGTGTTTGCAGT	0.214286
85	1	110.201	62999	A/G	A/G	8	GGATAACAACCCTACACCGTGATATCCCCGCGCAGAAACCACTGAGCAGGTGTTCGGCGCCGTCATCACCAGTACCACCGAGATCGGAAG	0.355114
86	1	110.328	106238	A	A/G	55	CTTCACATTTGGCTGCAAACCGCCCCAGCGTGTGCTGAAGGTCACGGTCTGATGAAACCAACAAAACCAAATCATCTGCAAAAAGCAGAG	0.21875
87	1	110.328	110596	A/G	A/G	15	TGCTTTTCTGACACGGCTCACAGCGGCGTTCGACCTCCACAGTGGCCCACACAGAGGTGTCATGGGGGCCTCACCCCGAGATCGGAAGAG	0.357143
88	1	110.611	15039	C/T	C/T	33	ATGCCAGCTGAAATCCCGCTGTTTGGTGGTTGTTGGATGCTGGGTGACTTTATGTGTATTGTGAATTACTTTTCAAGTTTCCTCATTGTC	0.349398
89	1	110.611	132672	C	T	21	GATTGCCCTTTAGCATGAACCACAATTAATCCCATTTCCACCTGTCTTGGCAGTGTAAACACAGAGTTTATCTGTAGCTGCTGATACAAG	0.255814
90	1	110.761	132574	G/T	G/T	39	GACGAAATGTACAAGAACCTCCTTCATGGCATCCAGCCGTGCACCCAGGACACGCTGACAGACAAAGTGGTGAATCTGTCTGCTGCCGAG	0.360465
91	1	111.156	63212	G	A/G	38	GCAGACAGCAAGCAATGCAGCACAAGAAGACTCCTCAGGATTTCAGCACTCTGCCTGGAAACAATGGTGAGGAACTTATACAGAATTTGT	0.219745
92	1	113.9	105019	A/C	A/C	42	CGGCTCTTCGGATGGAAGCTAAGTGGTTAGCCGACGCGACTCGTCTCCTTCGTGTAGTCACTCGGCTCCGAGATCGGAAGAGCACACGTC	0.39441
93	1	115.884	25848	C/G	C/G	70	CCAAACCTTGTGTGCATGAGTGGTCTGCTGGATGTCCTTACTTCACTTTGCCTTTATTGTTTTTGGGCAGAGATGAAGCAAGGCAGCGTG	0.355491
94	1	116.522	127468	G	A/G	14	TCTTGGCCAGATAGAGCTGACAGTTGGCAGATCAAATTACACAGTGTAGTGGTGAAGGATTGTAATCATTTATCAATCATCTAATCTGGT	0.205521
95	1	116.847	77191	A/G	A/G	21	CCAATATGCCATCACAGACAATGAGATGACCAACACCAGCAGCATTCATGCATCCCCAAACCATGATACTGCCTCCTCAGTAGGTACTAT	0.346405
96	1	117.128	56381	A/C	A/C	56	TGGTGTTAAATGTGTATGAAGCCCACCACAGCACCACACTGAGAGGAAGGGCTGTCAAAGAGCTGTATGAGCACATCCAGGCTGACGACC	0.362069
97	1	117.533	33786	A/G	A/G	77	TAGTGACAGCACTACGTCCTCCACCTCCTCCACCTCTTTGGCAAGTCCCAGAAAGAGTAACGGCAGCGGCGGAGAAACCGCAACCGCCGC	0.354651
98	1	117.799	28610	C/T	C/T	6	CCGTGCGCAACCTTACATCAGGAGTAAGAGAGTGATAAAAAACAAATTGATGACTGAAAATGTTAATGAAAACTTTCTCTCTCTCCCTCT	0.357143
99	1	118.139	138899	A/G	A/G	16	AAAGAGACAGAAGAGGAGAGAAAGATGGAGGAGCACAATACTACAGGAAAGGGAAGATATTGAGTTAGTAACATGTATTTATGGGATATG	0.35443
100	1	118.929	15550	G/T	G/T	77	TGTTTCTAGTAATCCTCTCCACAGCAGAGTGTGTGCATGTGTATGTAAGAATATGAATGTGTGCATGTTTGTTCAGGGAGAGGTTGCATT	0.363354
101	1	119.666	98090	C/T	C/T	60	TGATGGGACTGTTGGACATTTTGTCTCAGCTGATATACTCGGTGGGAAATAACGGGAACTTGCGGTCAGTGTTATCAGGGGGCAAAAACT	0.356725
102	1	119.947	15610	C	C/T	8	CGTAAACCGTGGCTGTTTTGCTGGGGTTGCAATAAACCTGGAACAAATTACACCATCGTTTCCGAGATCGGAAGAGCACACGTCTGAACT	0.213483
103	1	119.947	109801	A/C	A/C	42	ATGTACGACACATGGTTACGGATCACTGCCTTCTCTGTTGCAGAGTACACACCCTCTACATCCTCTGTTGGGGGGTGGAGACCGAGATCG	0.353933
104	1	123.232	81290	C/T	C	78	GAGTCAAAAAGGTGTGACATTTTTCCATGTTCTCCTTGTTTGCAGATCACCAGACTAAAGATAGACCGCAACCCGTTTGCCAAAGGTTTC	0.251429
105	1	124.086	45955	C/T	C/T	45	ACAGATAAACACATATGCATACTTTATGTCATTAGAGTGTACTTTAAAGCTATTAATAGCCATTTAGCACAATGAAGAAAGTGTAACTGA	0.358553
106	1	125.296	47596	A/G	A/G	26	GTATAGGAACAACGAGGGGAGAAAAGATAATAAGCTGATGTGTTTTTCCATATAGGCAAAATGATGGAGTCAGTTGATGAGGCTGCTGCA	0.359281
107	1	126.051	138564	A/G	G	90	AGGGCGGCCCTCTTGCTCCCTGTCAAACCCGCGCGTCCAATGAGAAGTGAGAAAAGACAGCGAGACAAAGTGTTCCGTCCAATGGCGGCA	0.25
108	1	126.319	76046	C	C/T	3	CTCCCTGCCATGAGAGCTATTCTCAAGTGCCTCATGCCTTTGAAGTGAAGCACTGGTGGAGCTCAGACTAATCTGGACATCTGGAGGCCT	0.204969
109	1	127.224	27795	G	A/G	9	GAGAGGACGGCCGTATGGTGCGAATGAGACCGAACTGCACATGGTCTATCACATCCGAGATCGGAAGAGCACACGTCTGAACTCCAGTCA	0.214689
110	1	127.224	82181	G/T	G/T	30	GGACCACAACAAAGATCCATCATCACACCTCACGAGGAGTCGCAGTGTCAGAGACTTGAACTCAGAGGTAAAGATTTGAACCTGAGCACT	0.354651
111	1	130.164	7027	A/G	A/G	75	GAAGCTGAGGAAATCTGATCCAGGAGCAGGGAGGAAATAAACAGGGGTGGGGAGAGATGGTACAAGAGATAAAAGTTGAGGAGGAGCACA	0.358434
112	1	131.432	92437	A/T	A/T	1	TGAGGTCGTGTCCCTGTGATGTGGCTTTCTGCCCATGACACCCTCAGTTAGCCAATATCCTCGGCACCTCCTTCACACACCTGCCACTCA	0.356725
113	1	132.241	41365	C	A/C	57	ATAAAGGTACAGGCAAGGAAGCATCACACTCTTTCAGCTACATACAGCTCATACAGCTCAGTATGTGCTGGGATAGGCTCCGAGATCGGA	0.215909
114	1	133.05	23786	A/C	A/C	48	TGTGTGTATCTTCTGCTCTTCATGTGGGGAACACGTACAGAACTGCCCTCCTGTCACACCCACACCGAGATCGGAAGAGCACACGTCTGA	0.351429
115	1	135.73	40509	A/C	A/C	11	CCGTGTTTACCCTAATACAGAAATCTTTTCCACACAATTCTGGACTTTCACCTACGCTACACCGAGATCGGAAGAGCACACGTCTGAACT	0.342262
116	1	135.731	64252	C/T	C/T	17	GACAAAACAGAGTCAGTGGAGTTAAACATGGATCATTAGCAGTGTCTGGAGGGTCGGGCAACCACGCCACACTTAATGGCTCCCAGGAGG	0.341772
117	1	137.527	28458	C	C/T	39	GGCCTCTCCAACTTGGTGGAGCTGAAAATGGCGCACAACGAGTACATCAGCTACCTTCACACGCGGACGTTCACTGGGCTGAAGAAGCTG	0.217143
118	1	138.908	116650	C/T	C	39	AGAGGGAAAATTAAAACCAGACTTTGCTACTTAATCCACGTGTTACCTGACTCCATGTAAGTGCCAGTCCCAGTTTGTCTGAACTCACCC	0.264331
120	1	144.519	86619	G	A/G	25	TTTGGTTGTAAATCTGAACCTGAGGACCCAGGTAACAGTCCCACAGGAAGGAGACTGTCCTGGAGGTAGAGCGGGTCGTCCACTAATCAG	0.20625
121	1	145.335	25990	C	T	39	CTCTGGCAGTGTACCACTGTTAGATTCAGAATGGAGTCCGCCGCCGTTATGAAACGACTGGTTCCCGAGATCGGAAGAGCACACGTCTGA	0.244318
122	1	145.335	140266	C/G	C	4	GAACCCGATGCAGGAAGTCCAGAGTCCGCTGTAGTCTCTGGGTTATTTCAGCTGTCAAACATGTTCCTCCTGCCGCACCGAGATCGGAAG	0.25731
123	1	146.147	43090	G	A	88	CGACGTCATCATGGTGAACTCCACCTGGACGCTGGGACACATCCTGGCTCTGTGGCGCTCGCCGAGCCGCACCAGCATCGTCTACCCGCC	0.245509
124	1	146.959	17574	A/C	A/C	46	CATCACTGGACGTCCTGTCCCCCAGATTGTCTGGTACAAGGACGGCAAAGAGATTGACAAGAGGACCATGATTGATATTGAGATTACCAC	0.341808
125	1	147.812	62997	C	C/G	60	AAATCAGGACTGATGAGTTAGAAATGTTGACTGTCTCAGATTTGGTGGATGGTTTCGGACTCAAAGTACCGAGATCGGAAGAGCACACGT	0.218391
126	1	148.696	24633	C/T	C/T	77	GTTAGAGGATGGACACTGTTTCCTCAGCTCATCACAGATTTTATCCCACACTCAGCGCTGGTGCAGGTACAGGTTTTACTATGAGTCCAG	0.342262
127	1	148.696	62416	C	A	59	AGAGAGAAGGTGGAAGGCAAAGCCACCGATCAAATCAATTCCACTGAAACTAACAGGTCTTTACCGATCAGTTAAACTGTTAGACCGAGA	0.247126
128	1	149.258	101596	T	G	15	CTTTGGCAGTCGTATAAGTAAAAACTTGGTTGTGGGAGAAGTTTGGGGAAGTCATGGAGAAGGACTTTTGGCTGGCCTCAAGGAGGTTCT	0.247059
129	1	150.365	96183	C/T	C	85	GTGGTGCTCCTGAAACACAACCAGAGACACACACAGGCCTGAATACACACTACAGAGTTAACGACACCAACGAAGAAGAACCATCCTCCT	0.258621
130	1	150.387	44563	G	T	30	CTCCAGCAGCTCTCTTTCTGAAGCCCTCTGTAATACAACAGGTTTATCTGTCTCTGCCGAGATCGGAAGAGCACACGTCTGAACTCCAGT	0.245455
131	2	0	10218	C	T	35	AGAATAGTACCAGGCACTAATTGTGTAATTATAGCTGCTGCTTCATGAAGCGGACGCTACACAATTGCAAACAGCAGCCAGAAACTGAAC	0.214286
132	2	0	71567	C/T	C	24	TAGAAAGGGTGTATAAATACTCATGTAAAAACAGTGTTATTTTCTAGAGCAGAACACCGAGATCGGAAGAGCACACGTCTGAACTCCAGT	0.2875
133	2	0.61	25189	A/G	A/G	12	ATGGAGAACTTATTGTTGTTGAGCTTGTCTCCAGACGTTGCTCTGGCGTACATGATGTAGTTGCCCTGCTCCTTTTTATCCTGGAGTTTT	0.33642
134	2	4.32	128271	A	A/G	19	TAAAGGAGGGAGGGAGGTACTGAAAGGAGCGAAAACAGAGAATGGGAGAGAGAGAGAGAAATGCACAGCTTCAAACTGAACACCCACAAA	0.266272
135	2	4.664	85782	T	G/T	43	CCTCTGTGGAAGTCATCAGAGTGACAACACTGCACAGAAACCTCAGATAGAATTATTAAAGACTGAATCAGCCAGCCAAACATGGAGGAC	0.260606
136	2	5.715	107540	C	A	74	ACTGCTTTTATTGGAAGTGAGTAGGAGCAGTGAATGACAAAGTCCATGTTCATTTTCAGTGCGACGCTGCTTTCTCTGCTGTGGTTTGGA	0.212121
137	2	9.117	93938	A	A/C	79	CTGCGTCCAGGGTCTGAGGGCGGTGCTCTGGACAGGGACACATCCCTGACTCTCAGCTGCTACCGTGGCTGCTGGTTAATCCACAGGATC	0.277143
138	2	13.603	23692	A	A/G	17	CTACAACTTTAAGTGTAGAGGCTAGTTAGCCTAGCCTGAACAGCTGCATGAGGCCTCCCAGATGTTGAATGATATAAAGGGTACATGTCC	0.274854
139	2	16.735	128812	A/C	A/C	82	TCTGACCTGCTAAGCATCGTCACAGCAGAGCGCTCGAGGAGCTGCACCAATAAAAAGAAAAGAACAAAAAATAAAACAACACGTGGAGGC	0.339394
140	2	19.733	114797	A	A/G	7	CCAGTCAAGTCGAGTCGAGTCGAGTCGTGTATGAATGCAGCCTCCGAGTCGGAGAGGAACATCCCTCATGTCTGAGCCTAGTGATCCTAC	0.269231
141	2	20.776	68261	T	C/T	73	CTGTAGCCTCAAAGTCATTTTAGACAGAAGTGACAGACTAATCTCGCCCCTCCCAGGCACTCAGTGAAATGATGCCTCCTCCCTAAGACT	0.242857
142	2	24.653	102029	C	C/T	68	CGCACAGCCTCCACATGGCTCAGCGTTAATTAAAAAGCCTTCCTGGGTTGGCCGTGCGGCTGTGCCTCGGACCCTGCGATGGGGGGGGGG	0.226744
143	2	26.816	120681	A/G	G	21	CGGCTGGAGCGCGAGCGCACGGCCAAGAAGAACAAGAGGGCATGCGAGACGGAAGAGGAGCGGGAGCTAAGGAGGCTGAGGGACCGAGAT	0.286517
144	2	26.816	132137	A	A/T	40	CATTTTATATTTTCCTGGACAGTAATGTCTTGGCTGGTGATGAGAGAAACTACTACCTTCAAGCAACTGTTTCCTAAACTTGACCAAACC	0.256579
145	2	26.816	134196	A/T	A/T	8	TCGCGCCATCGTGCCAACCCAGTGTAACCTCAGCATTTTCTCAGTAGCCTGTCTGTCCACAATTATGTCCAACACCTCACTAAATGTCAG	0.382184
146	2	26.816	137663	C/T	T	58	AGATTCCATTGATTGGTCACAGGAAACTAAGAACTTCCACTTTGCTCAGCAAAACGCCTCAGACTCCTTCCTGTGGAGGCCATTAGCTCT	0.289017
147	2	27.841	33042	C/T	C/T	84	CTGACTACATACAATATTTACTGGATGATAAAATAGCATGAGAAAAACACGCTGTTCCAGCTCAGCCCAACCTGTTCACCAGGTGTACAC	0.382716
148	2	28.047	130334	A/G	G	32	TAACAGTTTCTGGACTGAAAGCAGGGTCTGCGTCAGTCATGGCTGAAGAATGTAAAACCAGCGGTTCGCTCCGTTAAACAGCCAAACTCC	0.293939
149	2	29.494	118792	C/T	C/T	68	CTCTTCAGGAGAAACTCCTCTCCAGGTGTGGTGCATTTACTACCTGCTCGGATCGTTACCTCCACCCCGCATCACGCAGAGCCAGTGTTC	0.391176
150	2	31.827	73740	A/G	A/G	90	ACGTTTTACACCGTCAGAGTTGAAGCCTTCACACCCAAACAGCGCTGACTCAGGTCACTCACGTGAGGCAGTTAAGCAGATTTGGCGCAA	0.393678
154	2	47.791	115747	A/G	A/G	85	TACCCTGCTTACTGTTGCTGCCTGAATTTCTAGATGAAGTCATGGTCTGTTTTTATTCTCTACAATGCACATGTATGAATTACTGAACAA	0.394904
155	2	48.941	72268	C/T	C/T	13	GAGCTGATTCTGTATTGCCCCCTGCTGGACAATAAACAACACAGTCTCTCACCTTGAGGATGTACTGCTCTCCGAGATCGGAAGAGCACA	0.393064
156	2	50.356	93452	C/T	C/T	41	TGCAGTGGTTTTGCTTTGCACTCATTCCTCAGTACAACAGTACAATTTAATTTGCCCGAGATCGGAAGAGCACACGTCTGAACTCCAGTC	0.389535
157	2	52.035	129497	C/G	C	9	CGTACAATCTGAAGAAACATTAATTGATTTCTGATCAACTTACTGTTAAAACTCCTTCCAAGACCCCCGCGGACAAACCGCACCAGCGAC	0.269697
158	2	52.837	46330	G/T	G/T	82	CTGAGGAGCACTTACAAGCTGTTCTCCCATATCTAATGGGAAGAGAAAACTGGTGCAACATAAGCAGCTCTCTGGGGAATTGACCGAGAT	0.398204
159	2	53.442	13932	A/G	A/G	32	GACAACACTGACATGAGCTCAAGCTCCTCGAAAATACGCAGACATGACGTGTCCACCTGGCACCACAGCTTAGGAAACAGCCTATTTTAA	0.392638
160	2	53.853	108780	G/T	G/T	35	TTATCTTCAGATGCTCAACAGCAAAATATTTGATTCCTTTTCTATTGACCCAGCTCTGCATAATTTCCCATTACATCATTGTCTCACTGT	0.48773
161	2	53.968	66429	A/C	A/C	17	GGGCGACTGCGGGAGCATGGGTCACATAGTCATCATCAGGAGTCTGCGACAAGTCAGCTGCACTGAGGGCCTCCTCTGGTCCTGTCGTGC	0.391176
162	2	54.306	100570	C/T	C/T	9	CAGATCAACTCTACCAGAGACTTTGAGAGCATCAGACTGGCCCACGACCATTTTCTCAGTAACCTGCTCGCCCAGTCCTTCATCCTCCTC	0.392045
165	2	60.55	111835	A/C	A/C	18	GTGGAGCTCAGTCAGGACGACCTGAAGGTGCTGCTGAGGATCCTGATGGAGAATCTGGGAGAGGCCGAGATCGGAAGAGCACACGTCTGA	0.388889
166	2	60.55	137422	A/C	A/C	70	GGTGAAGTCACACTGAAACGAGGCCACCAGGGCGGGGGCGTCCGCCTTCATCAGGCTGGCAACAAACACAACCTCCGAGATCGGAAGAGC	0.393678
167	2	60.586	31997	A/T	A/T	36	GTTGATATACAGTTAACCTCTCTGCTGAATCTCTCACTCTCTGGTGTTTGTCGTCTGATGGATCCGAGATCGGAAGAGCACACGTCTGAA	0.392857
168	2	61.262	81272	C/G	C/G	76	TACCATGCAGCTACAGTCCCTCCTCAGTGCCAGACTGCTGCCTCTGTGCTCCTGTGGGGACACTGAGATCCAGGTCAGTATCACACACAC	0.397661
169	2	62.138	102278	C/T	C/T	69	GAACCAGGCTGGTCCGACGTGTCCCGCTCTCCACAGCTAACCTCGGGCTAACCAGTGTTTCATGGACTTAGTCATGTGGAAGAGCTGAAG	0.390805
170	2	62.197	102642	C/G	C/G	87	CGAGAGGGTGCAGGGGAGGCGGCGGAGGCGGTGGGCTGGCCGAACGTTGATTCGGGAGTTTTCAAGGAGTCGATGTGAAGCCATTTGAGG	0.392857
171	2	62.297	27760	C/G	C/G	15	GAGAAGGAGGGGAGGCATGGGAGGCTGGGGAGAGAGGGGAGACCAGCGGAGATAAGGAGAGACCGAGATCGGAAGAGCACACGTCTGAAC	0.389205
172	2	62.804	34194	A/T	A/T	55	ACATAAAGTTGGCATCTTGTTCACAGCTCAGTTATGAAATCAACCGTTCCATGATGTCTCTCTCCTGCCGAGATCGGAAGAGCACACGTC	0.394118
173	2	63.085	137735	C/T	C/T	69	CTCCCAGCTCTTTGTTTCCCTGCGTACATCTGACACTGAAACAGAAATGTCAACACTCAGCAGCTTTACCTTATTACAGCCACAGCGGCT	0.392442
174	2	63.893	102684	A/G	A/G	8	AGACCTGGGCTTGGTGACACACTGACCTCAATCTGTGGCTCATTGTTCACTGTGCACTGCTAAGTAGACCGAGATCGGAAGAGCACACGT	0.375776
175	2	64.994	108106	C/T	C/T	74	ACTGGTTGGCATCTTGATCACAGCTCAGTTCTCTCTCTTGCTGGCCTGTTGACACTGTCAAATCAGTTTTAACCTGTCATAACACCGAGA	0.392045
176	2	65.651	132522	C/T	C/T	86	GAGTGCCTGGAGAGTGAAATATAAACAACCAGAGAAGAGAGGAGATGTTCGTTCACACTTTATTAGTGTGTAGAACAGCAAGAGCCGAGC	0.390323
177	2	65.689	129875	G/T	G/T	88	GTGTGTGTGTGTGTGTGTGTGAAGATGAAGCGTCATCACCTGTCCTGGCGAAGCTCACGAGGTGATGTGTGATGAGATCCTGGAAGCGCC	0.39527
178	2	66.015	78224	G/T	G/T	66	TTTCACCTGTGAACTGACAGAAATCCTCACCCATCCTCCTCACAGTATTTGTGAGCGAAGGAAATTATGTCAGAGGCTCGACCGCTGCCG	0.389571
179	2	67.177	45090	A/C	A/C	19	GTTAAATCCTGTTCTAACATAAGACTCTGGGGTTTATTTTTATCTCCACACTCTTGGTTCTTGTGTAGGTGCTAGAAGAGGTTTTGTGGT	0.400685
180	2	68.191	55944	A/G	A/G	3	CAGCAGTCTGCCCATAGATGTAAAAAAAATCACATCAATTCACTTAAAATGATTTGTTGTCAGATTAAACTGCTCTACTGCAAGTCGACA	0.397959
181	2	69.492	120879	A/G	A/G	26	CCTAGCCTTTCCTCTGTGCTGGCGTACAGCTTCTAGCAGTCATGCCAGGGAAACATGCTTAAATCAAGTGCAGGGCAGGCTGCATATGAA	0.390173
182	2	70.447	120277	C/G	C/G	42	CATTACTGAACAAAGAGCGTCAGCCTCTCAGCAGGGATTCACTGAGTGTGTCAGCAGGTTACCTGTCCCTCCGAGTTGCTGCCCCAGGTG	0.389571
183	2	71.498	123942	A/G	A/G	16	TCTGGGCTGGAAGATGAGGATGTCAGTGATGTAGATGAGGTCGCAGGTGTAGTCAGCCAGCAGCCACAGGTGGATGTTCTCTGGGGTTTG	0.386364
184	2	71.659	103564	G/T	G/T	14	TTTGAGCAGCTCCGTGCTCTGATTTCCCACATGACTGCTGCCAATACGTCACTTACAAACTGAAGTGAATATGACTGGACTAGTATTTTA	0.390728
185	2	71.721	136501	G/T	G/T	42	CAACAACAGATGGTCCCAGGACAGGGAGGGAGAGGGAGGAATGGCGAGAGAGGTGCACACAGAGTGGAGGGGCTCTCTCTCTCTTTCTCT	0.387195
186	2	72.57	53039	G/T	G/T	15	CACCTATTTACTGTGTGCGGCTGGTGTAAAAAGTATCAAAAGGTTCACGCTTACCTTGGACGTCGTCCCTGGCTCCTGTTCAGTCAGACT	0.388235
187	2	73.66	133708	A/G	A/G	7	CCCAACGCCAAGCTGCCCGTCATGGTCTGGATCCATGGAGGGTACCTGCACATGCTCAGCGGGGGGGAGCCGAGATCGGAAGAGCACACG	0.388889
188	2	74.127	42822	A/G	A/G	27	AGAGAACACCTGAGCTCAGAGAGGGGGCGGAGCCGATCACTCAGACTCTGTTACCTGTTACGAACCAGCGGTAGTCACCCCAGGTCCAGG	0.393939
189	2	74.147	133030	C/T	C/T	30	CTTCCATCATTAGTGTAACCTCAGAGCCTTTTCAGATCCAGATGAAGAGCGCTCTGTATGTCCGAGATCGGAAGAGCACACGTCTGAACT	0.387931
190	2	74.697	114037	A/G	A/G	62	GTTATCTGTGGGTTTAATTCACTGATTCGCCAATCTGTTTCCTCCCGATGTCGCCGAGGACGAGAAGCCGAGATCGGAAGAGCACACGTC	0.390533
191	2	74.725	89398	C/T	C/T	14	CTGAGGACTGATTTAGGAATGAGGACGGCCCAGAGAAAGTCGAACCTCTTGACTTTTTCTCAACAAGCAGCTTTTCCTCTCATTGTTAGA	0.385621
192	2	75.276	134894	A/G	A/G	10	ACCTGGCAGGAGGAGAGCTGCGATATGAGTGCGGCACGTTGTCATCATACCACACTGTCTGACCTTTGTCACCATTAAACTGGAGTCAGT	0.389205
193	2	75.407	77216	C/T	C/T	17	TGGAAACATCACAACACGAGATGTTCAGGTTCAAAGCAAATGTTTTGTTCCCTGGGTTTCATGACACAAAAACTCCTTTTGCTCACCCAG	0.390173
194	2	75.556	41736	C/T	C/T	71	GACAGATCCTCATACCTTTGTCTCCCTGTTTGAGGCGGCTCAGGTAGAACTCGTAGCGCGCCTGTTTGCTTGGGTTATTCTCAAACGGTC	0.387931
195	2	75.784	123282	A/G	A/G	38	GCGCACAGCTCCTGGGGTGTTACAGTGTTTACAGTACACTTCCAGTCAGGATCATTGGTGTAAAAATAGCCGAGATCGGAAGAGCACACG	0.388571
196	2	76.452	69380	C/T	C/T	87	GTTTACTCATTGACAGACTGAGTAAACACTGAGCTGCTCTCTCTGCTGTTTAAAGACACACACACACTATTTATACACTACACACATATA	0.392157
197	2	76.963	129414	A/G	A/G	79	TCCTTATCTCTGTGTGAAAAAGTGCTCAGCATCATTTGAGGATTGTTTTAACCGCCGCTGTGAGGATGTAGGTAGGTTAGAGCGTATTTA	0.386364
198	2	77.243	55931	A/G	A/G	88	GTCCCTCTCTAAAGTCTCCAGGAACTCCGCCACCTTCTGCACCACCCAGCCGTGGAAGATGGCGCCCTCGTTCACCGCCACCTGCCCACC	0.382353
199	2	77.524	133968	A/G	A/G	64	AAAAACACAGAACATATTCAAAACTCCAGGTACAACCACAACCACCCTCGGTCCCTGACCTCAGCCCTGCAAAATGACACAATGTCTGTT	0.493902
200	2	77.969	138709	A/T	A/T	45	CTGGTTTTTCAGCCCCAGCTTCTCTCTGGAGCCCTGAAGCCCTCTGAGACTCAGACCCCAGCACATCTTTGTAGAAATAACAAGTCCGAG	0.392157
201	2	78.338	120896	C/T	C/T	71	CGCTGTGTGCAAACCACAGCCTCTGAAGGGAAATTCATGTAGTGCGTACACATACACAAACTCTCTTTTCCGTCTGAGGTTTGCTGAGCC	0.388571
202	2	78.369	63324	C/T	C/T	12	GCTTGATTTGGCGCAGTGACGCCCGTGTGTGCTAATTTGCCCTGACGTGCTCCTGATGCCAGCCCTTCATTATAAATATTTTTAAAGGGG	0.388199
203	2	79.411	73822	C/T	C/T	34	GAGCACTCATTGAGTGGAACACAACCCTTGCCACTTAAGTCATCCAGCACCATGCCTGAGAGTGATCAGCATATTACTTAATTGTAACAC	0.392216
204	2	79.9	35380	A/C	A/C	25	GAGTTACGGAGCGTTAGAGTTCAGCCAGTTCACCGAGTCAGGACAGGAGGCTGTTTTTTGCCTATTGTGACCGCTGTTTGATGGAAACTG	0.386364
205	2	80.642	62123	A/G	A/G	25	ACACCATGTGCTGTCTCAGAATGCACAGTTTATTGTGACTGATGATGATTTTAATCTTGTGTCTCTTCTCCTTCAGCCCTCTGGTCCAGT	0.396104
206	2	81.148	69324	C/G	C/G	57	ATATTAACAAAGGAGGTAACTGGTCACTTATTGGTCCTATTGTACTGCGAGGACATCGTGTCCGAGATCGGAAGAGCACACGTCTGAACT	0.392405
207	2	81.608	63844	C/T	C/T	19	CTAGCTTGGTAATTCATTTTGTCATTGTTCAGTCCCTTTCATGAATTACATTACTCACTGCTCATTGCTCATTAGCTTGTTATCTCTTCA	0.493827
210	2	87.106	71991	A/G	A/G	5	AGAGATCCAGGGTTAGCCTAGCTTAGCACAAAGACTGGAATCGGAGGGAAAGTATTAGCCGAGATCGGAAGAGCACACGTCTGAACTCCA	0.387283
211	2	87.805	78352	C/T	C/T	28	AACATTCATGCTACCACAAGTGTTAAGTGAGAAAATAGCTTTTTTTTTTTGGCAGGATGAACCAATTTGGTAACCTGACCCGAGATCGGA	0.384868
212	2	88.659	45236	C/T	C/T	3	GACGGCCAGGGCAGTAACCCCAGCAGCAGTAACAGCAGCCAGGACTCCCTCAACAAAGCAGCCAAGAAGAAGAGTATCAAGTCTTCCATT	0.389241
213	2	89.481	134102	A/G	A/G	25	CTGGGACAGGAAGAGCTGTGATTGACTGTCACAGGACAATATATACCTGAGGCAGGGGAAGGTGGGCTCCTGCATCTGCCTCACACACTG	0.389881
214	2	90.036	97553	A/G	A/G	67	AGTAACGGGTGCCTTATGGCACGGCAAGCCGCACTGAATCATGGGGAGGTTTGTCGGTATTACAACAACATGGCTGTGTAAAGCTTGTAA	0.39697
215	2	90.881	124640	A/G	A/G	20	GTAATATGTGGGTGTGCATGCATGTGCGTGTGTGAGTGTGAATCTTAGTGTAAATCTTTTTGTGTATGTGTTTGTGTCAATGTTGGACTA	0.387097
216	2	91.169	44092	C/T	C/T	84	CGCTGATATAAAAACACTTAATTTGGCACAGTGTAATGACGATAAAACGGAAATCTCAATCAACGAATGCTTCATGTTTGCTGTCATTGG	0.385294
217	2	91.734	56792	A/T	A/T	14	TTTCGGAGTCCTCTCCATCTCCTAATGTCCATCGGCAACCTCGGCTGTCAGCAATCCACGTTCCCGAGATCGGAAGAGCACACGTCTGAA	0.389205
218	2	93.369	133573	A/T	A/T	69	TAGGACAAGTGAAAGTTGATCAGGTAATCGTAGATGTCTGGATACCGCAGGTCTGTAACATTGTCCACAACAGCTGTCTCAATACTTGTG	0.389222
219	2	94.415	83268	C/T	C/T	35	AGGGACCGTATGGCTGTCATGTCTCCTGTTGTTCCGAGGTGAAGACGAGGCTGTTTCTGAAGGCAGAGTGCCCGAGATCGGAAGAGCACA	0.390805
220	2	95.095	122984	A/G	A/G	57	AAGGAGCAGGTGTAGAGGAATTGACAACTTGAAATGTTGAGTGCATGCTGCTGCTGAATGGTGACGCCTGAGATAAACCAGGCACAGGGA	0.388554
221	2	97.341	103395	C/T	C/T	55	TTTAGCCACCATATGAGAGCAGTTACCATAGTGACTGGTCTAAGGCCAGTTTTACCTTTGTATGTTTACAGTGTCATGGACCGAGATCGG	0.383523
222	2	99.176	110735	A/G	A/G	35	CTCTGATCAGCAGTGATGGAAACATGACAACTGGGTGGACATGCTAGTATTCGCCCCTTTCTCCGAGATCGGAAGAGCACACGTCTGAAC	0.382857
223	2	100.579	96767	C/G	C/G	52	AGGGTTAAGAGTGTGGCTGACCTATGGCTTCAGGTGGTGTAGCAGCAGCTGGTCCATGGTCTTCATCATGTGTGATGTTAGGGCAACCGA	0.383721
224	2	101.115	64779	A/G	A/G	66	TCTGTAATCGCTACCCCACTAAAATGGAGCAGTAGGTTAACGTTAGATACACGGACGACAAAGACATAATTTACAGCTCATGTGGCGGTG	0.383648
225	2	101.732	40741	C/T	C/T	14	AAGATACAGGGCACGGATTGGTAAAAGTCAAAAACATGAGAGTTGAATGAGTTAAAGTGGAAGCACAAGACAGACGCAGCGAAACACGAG	0.384848
226	2	101.806	96765	A/G	A/G	90	ATGGGAAGCCTGTCCTGCACCCCTGACTCTACACAGCAGGGCCAGCTGGCCAATGGCTCCGTGTCTGAGGACCAGGGGATGAACCTGCCG	0.383929
228	2	105.392	137594	A/G	A/G	28	CATTGTTGCTTTTTTGTTTTTGTCAGGGCAAACTTTGATGCTGTATCCCCTTACCTTTGTAGTCCCGAGATCGGAAGAGCACACGTCTGA	0.381657
229	2	105.816	110117	C/T	C/T	65	TGACCCATTTTTTCTCACATGAATCATCAAATTCCCTAATATCATTGCAATGCCCTTAAACATTCCTCCAAATATTACCCGAGATCGGAA	0.386792
230	2	106.234	29563	G/T	G/T	76	CTCTTCCTTTTGGAGAGAAGCTGAGCTGTGCAGCAGGACTCTCCCTGAGATGATCCAGGGGGACAACATGGAGCATGGTCCAGGGCCACA	0.384393
231	2	106.237	24722	A/C	A/C	33	GTATAACCCTTCACTTCCAGTCTGGTATAATGCCATCATTATTGTGCCTCACATTCATTCTTTTGAGTCAAATGTAGCCATGGTGCACTA	0.386628
232	2	106.553	23382	C/T	C/T	70	CTATTATTAACTCTGTGTGATGGGATAAGCAGGGGCTCTCTGATGCATGCGTGCACACTTCTTATCATATGAACAACTGTACAAGTACCT	0.384615
233	2	107.195	60040	C/T	C/T	46	TGTTTGGTGGTTACTGGAGAGACAGATGAATATTCTCAAGGCACTTGAGCTAGGCCGAGATCGGAAGAGCACACGTCTGAACTCCAGTCA	0.385621
234	2	108.696	136524	A/G	A/G	25	ACCCCACACTCAGTTCCAGAGCTGGGGGATTTGTTAGAAGCTTGCGAGGTAACCAGGCCACTCTTCATTTCAACACGTGCCTCTTGTTTC	0.386905
235	2	109.965	43618	A/G	A/G	54	TGGGACAAACCTGGGTGCACAGGAAAGCCCTAAAAAGTAAAGCTGAGACACTCGCCCAGTTGCTGGCACATCACAAGGAGCAGATGTGGA	0.385294
236	2	110.249	136203	C/G	C/G	34	CTCAGCTCTACAGAGCATTTTAGCATATTTCAGCTCATTGTTTTGGTTTTCACTCCTGTCCATCTCATCAGCGTTATTTCCAGAGCAGGT	0.394231
237	2	111.098	105906	C/T	C/T	67	CTGTAACACATGATTACACTGGAATCATCTATTTTGACCTTTGACAATAGGATCTAGGGTCCCTAATACAGGTACTGCTGGTGCATTTTG	0.383234
238	2	111.379	34243	A/G	A/G	5	TCTCGCAGGTGAAATGTGCTGCTGCTACAATTATTCTAATGCCAGAATGCCAGTGCTACCAAATGCTGCTGTCAACCCAGGGGTTTAATT	0.380795
239	2	111.712	70088	C/T	C/T	1	CGGGAGGAACGGTGTCCCTGTCTCACTTTGAAACATCAGATAAGCCACGGATTTGGTCGCTGGCTCGCACGGCGGCTTCGGGGGTCATAC	0.385294
240	2	112.221	130256	A/G	A/G	64	ATAGATAAGAGTCAGTGTGAGCGCATGGAGGAGAGTTGTGATAGATAGATAAAGAGGGAGAACAGGAGAGGGAAAGAGCTTCTTGATTGC	0.392216
241	2	113.269	134618	C/T	C/T	40	CACGCCCACGCACGAGTCCTCGCCTGACAACAGCAAGAGTTTCTCCGAGTCATCCGACAGGAGGCCGCTAAACCTGAAGGAGAGCCACGT	0.393082
242	2	113.834	99472	C/T	C/T	64	AGGAAGATCGACGAGCAGGTGAGATGTTGACCTGCATCTATACACGCTTGTTGTCTCTTTATTCATTGACTTCATTGACTTTTCTGTGTT	0.389535
243	2	114.156	25386	A/G	A/G	4	GTCGAGCACCAGCAGCTCTCCGCGGGTATACTCATAGGTCCAGTGGCTGAAGGCCAGCATGGTCTCCTCCAGGAGGTTGGTGGGGACGAT	0.385057
244	2	114.212	107262	A/C	A/C	35	TGTTTTCCGCGAGCGTTAACTCAGTATCAGTCGCAGTTTAACCGCTGACAGGCCAGCCGAGATCGGAAGAGCACACGTCTGAACTCCAGT	0.382682
245	2	116.728	62455	C/T	C/T	5	TGCGTGCGTTGGCTGGTTCAGACAGGGACTTAAATCAGCATTATTGTGCCTTGCGTGGCCGAGATCGGAAGAGCACACGTCTGAACTCCA	0.383721
246	2	117.376	122450	A/G	A/G	15	GGTTAAAGAAAAACAACATCTTCTGTGGATTGGATATGGAACTCAGTCAGTGCTCTCCGAGATCGGAAGAGCACACGTCTGAACTCCAGT	0.374269
247	2	117.633	141225	G/T	G/T	13	TATTGCTGACTCTGCACTCATAAGTGCCATTGTTGGTTGGTTCCAGCTTAAACTTGAGCTCTGGTGTCTCCTTCAGGTCCGAGATCGGAA	0.375
248	2	117.938	75205	C/T	C/T	54	CTTTGTGTAAATAAAGCCACTTTTTTGCCAGTGTCAGATTGCTTGCTCTGCTCCGATAAGCAGGCTGTTTGATATTTTAAGTGTCTGTTT	0.386792
249	2	118.977	120307	C/G	C/G	49	TCTGCACCTCAGCTCTGCCTCCATTCAAACAGCCGCACGTTACAAATAGGCAACAACAAACAGAGACCCGAGATCGGAAGAGCACACGTC	0.37069
250	2	120.651	141727	A/G	A/G	19	TGGACTTTTGTACACCAAGAAACCACATCATCATTGCTGTGACAGCAGTTACCTGAGTTTGAGTAATTCCTCCAACCCAGTCTGCTGCAA	0.374269
251	2	121.34	131971	C/G	C/G	77	AGAGAAGAGAGGGCAGGTGTAGTGGGTTTAAGGAGGAGAGACAAGGGGAAGGTGCAGGGGAAATAATGGGTAATGGGGCAGATCCGAGAT	0.381818
252	2	121.941	68809	A/G	A/G	10	CAGACTGACGAAAACACGTTCAAAGCAAACCACGACCACTAGTGCATGTTTGAAGCCGTTAATGTGGACGCTACACCTGCGGATGATCAG	0.374286
253	2	123.384	132095	C/T	C/T	54	CTGTGGAGAATCACAGCCGCAGACAGCTCAAATGCTTGAAACTCATTTTTTTTCCCCCTGGGAAAGATGTTTCACCGAGATCGGAAGAGC	0.376471
255	3	0	42123	T	A/T	47	CTCTGTGGCCTTCATCCTCATCCTCATCCTCATCATCATCATCATCTTCATCATTGTTTATTATATCATTATTTCACCACTAACAGTGTC	0.228395
256	3	0.59	26661	A	A/C	56	TGGAAGAGGGGTGTGGCTCCAGGAGCGGTTGTTGGACGTCGCTGACCAATGAGGAAGAGGAGTCGGAGTCGGACACAGGGATCAGGAGCT	0.228477
257	3	0.59	26904	C/T	C/T	30	TAAGAGCTTCAGGCAGCGCTCAGATCTGGCTGCACATTTTAGGATTCACACAGGAGAAAAACCATTTTCTTGCTCAGTGTGTAACAGCTG	0.376404
258	3	0.59	90052	A	A/G	14	CTGTTAGTTTTTTAAAGTTCAGTCATCTGATCCTGAACCACATCAGGACCAGGACCTGCTCCTTCAGGTCTTAAACCGTCTCCAGACTGA	0.232955
259	3	0.59	130938	G	A/G	33	AACAGGAAGTGCAGCGTGTCGTTGTCTCCCACGGCTCTCACGTGCAGCAGGTCGCCACCAGGAGGCGTTGAGGTCGAACCGAGATCGGAA	0.242775
260	3	1.478	137412	A/G	A/G	19	ACCTCATATCAGTCACAGGCCTTTAAAAGAGTCAGAAAACTCTGATCTCACCTCACCTCCTCTGGTTCCTACAAACCCAGCAGGTTCTGT	0.388514
261	3	3.322	32813	A/T	A/T	24	AGAACCACTGATTTATCCAGTTATTATGAGACCTGAGGCTAGAAACATCACTCAGCTCTTCACTCTGACCTGAGCTCAGATTTATCCCAA	0.372727
262	3	4.285	63491	A/G	A/G	78	CAGGGTGACGTTATGTGCAGGAATCGAACCTCCCTCCCTCCTCTCGCCTCCCCTGCTGTTTTCAGAGTCAGAAATGTGTCGTGTGTCAGC	0.374214
263	3	4.429	71479	G	A/G	47	CATAGGCGTCACCACCAGATGATGTTACGGTGAAGGTATAATACCCGCTGTCCTCCATCTCCAGGGAGCTCAGGGTCAAGTCGCCGTTGG	0.231844
264	3	5.755	8298	T	G/T	89	CTCCTCGCTGGAGGGGGGCAGCACCGTCAGGGTGGGGGTGAGTCGACCCACTGGAGGAGGAGACAGAGACGAAGATGAAGACAGTTCATA	0.25
265	3	8.756	50059	T	C/T	49	CAGAGGGACAGTGTGTATTCATCGCTCTGCTTTATTATCACATCCACATCAGTGTTTATTTATTAAAGGAAAAATCAGAAAAATGAGCAA	0.221477
266	3	9.536	89642	C/G	C	68	CGTACCTATAAACAGACTGATTCGATGGAACAAGAAGGAAAAACATGATCTGTGTCCTCAAGGCAGACAGGGAGGCAACAATATCATACA	0.237013
267	3	9.556	57578	A/G	A/G	59	CTCCCAGGTGTGAACGAGTGTAACTGTGTGAATGTGAATCAGGATGTTGTTGAGAAACAGAACACACGCTCAGATAAGCTTCCCGAGATC	0.375
268	3	11.776	75018	C/G	C/G	5	GAGACCAGGCATTTAACCTACAGGAGGTAGGTCTCCCTACAGCAGGAGAGAGGTGAAGGTCCAGTTTCTTTTCTACAGCACTCAGAGAAA	0.387879
269	3	15.094	132251	C/T	C/T	80	GTTTACCTGGGGGGAAGAGGAAGCCGTAGGTGAGGTGGTTGTTCTGGTTGTAGGTGGTGCAGCTCTGACTGTGATCAGCTGACACTCTGG	0.388571
270	3	16.039	26461	C/G	C/G	17	GTTGGAGTCTTGCATTCGTTCGGTCCTGTCTTGGCTCTGGGTGATGGTTCTGGTGGAGGTTTGGTGAAACTTTGCCGAGATCGGAAGAGC	0.379412
271	3	18.965	29596	C/T	C/T	27	GCAAAGAACGGCTGGAAGACCTTCATCAACCGCCGCACAGCCGTAAAGAAAATCAACTCCCTGCCGAGATCGGAAGAGCACACGTCTGAA	0.373494
272	3	20.053	105025	A/C	A/C	22	ATGTACTGGACATGAATACCCAAACAAGCAGGGATATACCAGACATGGACTTTGAAACAAACTGGGACATATCAGACATAAACAAGGACA	0.38024
273	3	20.767	98205	G	A/G	71	ATATCTGCTGAAATGACAAAGGGCACAGAGTTGAGACACTACTTTGCTTCAAACACAACGCAGACATCTCGGGGAGTATTTAGCTCTTCC	0.247093
275	3	21.988	141109	A/G	A	38	TGAGTAGAAAGCGTCTCACCTTCTGGCCAATCAGCTCGTCACTTTCCCCGAACACATGGCGGCGCTCAGAGTGTCCCAGCACCACCCAGT	0.23871
276	3	23.231	33987	C	C/T	32	TCTCCAAGACTGAAGAAGGCACGACAGAGAGCATGTCCCCCAGGGTCAGACTGTCAATGCCAAGTTCTACTGCACCAATCTGAGGGAGGA	0.240741
277	3	25.067	56256	C/T	T	58	CAGCCACCTCACTGGTGACGTCATTTCCTGGTCAGAGGAGTTGGTGGAGCTCCACGGTGGGCTCACTGAGATCCCCTTTGAGCCCTGCCA	0.242938
278	3	25.954	136485	G	A/G	14	CAACGACGGGTCAGTATGGAGCAGCGCAAAGCAACTGCTGAGCACCACGAAACTACACGTCCCATGGTGCCGAGATCGGAAGAGCACACG	0.259887
279	3	32.977	72550	C/T	C/T	40	TAACATGTTAGCAAGCTGGTTAGTAGCTAGTTAGCCAGCTAGCAGGCTTCCCTCACAACTTATGGAAGCAGGGATCAGTGGTCGTTGTTT	0.247024
280	3	33.339	46535	C/T	C	66	CGTCTGTAATCGGTCGGTTTCACTTGTAGTCGGTTACTCCACCTGTTTATCACTCAGGTGATGTTCTTGCTTTTATTACCCTGGCGTGTG	0.22807
281	3	33.339	69633	C/T	C	42	GCTATCGGAGCTACTCTGCTGATCAGCGCCGCTCCTTTCCTTATCCTGTTTCTGATCCCAGTCCAGTCCAACAGTGACCAGCACCAGAAC	0.237288
282	3	34.796	128334	C	C/T	20	CTGAAGGAACCAGAGGGGGCGAGCGTTGGCCTGATGGAGGGGAGGAGACAGACGAACTGTCCGAGATCGGAAGAGCACACGTCTGAACTC	0.284483
283	3	37.437	77901	A/G	G	3	CAATAAAGTGAAATATATTGAGTGTAATTAACTGACAGTGTGTGTAACTGATTTTTTCAGGATTCACACCGAGATCGGAAGAGCACACGT	0.232258
284	3	37.588	117135	T	C/T	40	CCCTGAGGTGGAAGGTTGCTCATCTTCCAGTTTCACTCCTTTCTCCTCCTCATCCATCTTACCTTTAGTCTTGTCTTTACTTTTGAGCGT	0.287425
285	3	40.377	83857	A	G	25	GTGACGGAGAATGGCAGTGTATTAACAGACGTCACAGAGCAGCTATGCAACCAGCTGCTGCTGAATATGGTTGCATGTGTCAGATAAAGT	0.254286
286	3	45.131	94815	A/G	G	12	AGTGGCCCTGCGTTTACGCATATGGCTCCGTTACTTAAAGCTTTTCACTAACTGGCAGATAAATGGCTTTTATCTTCCAGAACCTCGTTG	0.227545
287	3	45.406	13414	C/T	C	30	AGGACACATGTAGATACTTGGAATCCAGGTGTTAATCAGTGCACAAAATATGCACATTCCCGAGATCGGAAGAGCACACGTCTGAACTCC	0.228571
288	3	45.73	126705	A/G	G	54	CTGAGGGCAAACACTCACACACTCAAACACCGCAGAGCAGACTCCTCCCGACCACCGAGATCGGAAGAGCACACGTCTGAACTCCAGTCA	0.235294
289	3	47.552	24697	A/G	G	43	CTGAGCCACTGTCACGTCAGGCTCCAGACTCAGGGGCCCCAGGGACGCCAACTTGCGCTCCGTCTCTCCGACCCACGCCAGCTCTGCGTC	0.235099
290	3	49.018	31597	C/T	C	78	GTGCAGAGGGCCTTCAACATCGACATCATCCGACACAAAGACACCGTGGATCAGCTCCTCAGCACCAGAGATGACATCCTGGAGACTTGC	0.235632
291	3	50.905	129984	C/T	C	21	CACGACACATCAGTTCCTTGTTATGTCACAGATTTCAGATCCCACGCGTTTCACAAGTCTGCGAGGCACATTTTATTCTGTACAACAATA	0.241279
292	3	51.654	113687	A/T	A	50	ATACAGACTGAATCATAAACAGTATTTTTTGTCTCCTCCTTTCCCTCCGACTCTTCGATAACTGTAGTATACTTACTATTAAAACCAGAT	0.234177
293	3	52.394	82669	A/G	G	8	TCTCTATAACAACCTTTTTCGTGCTCCTGGAGAAGATAAAGCTGGCGGTTGAGGCCGAGATCGGAAGAGCACACGTCTGAACTCCAGTCA	0.235915
294	3	53.602	42868	C/T	T	27	GAGCAGGAAATCAGAGGGTTTATCTCTTCTCTCCCTCTCTCCTTAGCGTACGACCCGTTCACACCACGCCAAGCCGAGATCGGAAGAGCA	0.242775
295	3	53.602	117206	A/G	A	27	ATGAAAAACAGCAATCCAAAAAAAGGAGAGAAAAGACAGAAGAGAAGGAAAATACACATGCCGAGATCGGAAGAGCACACGTCTGAACTC	0.239394
296	3	54.202	29626	A/G	G	40	GGCGGCCTTCTGCTGGGCGGCGATGTGCTGCTGCTCCGCACTGTCCCTCGCTTCCTTCAGACTCGGTCTGGTTGACAGGGGGATGTTGGC	0.244253
297	3	54.202	70951	A/G	A	32	CTCTGCCGTCCTGTCACAGATACCACCTCACGCCCTCCGTTACACAACCCAGCCTCGGCTCGCAGCGTGGCCTTGCTGACTCTTCAGCTT	0.238764
298	3	54.202	136345	A/G	G	6	CCGTCAGCCCCCATGGCGCCACCTAAGCCTAACCCATCGCCCTTATCTGGCCCAGGCATGGGAGGAGCGGGTAAGGAGGGCCCGCTGTCC	0.241477
299	3	54.439	28399	C/T	C	75	CCAAATGAAGTGCTCAGCAGAGTGTGAGGTAGCTCTGCGCTGATGAATTGGTTATAAATGTTTTGACAGTGTTTTTTGAGGCAGAATGAC	0.24269
300	3	54.612	78515	A/G	G	38	AAAATACTACATGCTGATGACTATCATCATCATCTTCGTGGCTATCATGATCATCATAGCTGTCATGGTCGTTGTGCTCATGATCATCGT	0.238636
301	3	54.801	81051	G/T	T	38	CCCGCTGGTCTGTGTCTGGATCCCTCTCTCGCACAGATCTGCTCAAGACCCTCCTACCGAGATCGGAAGAGCACACGTCTGAACTCCAGT	0.240113
302	3	54.801	112726	C/G	C	13	CCTGGACTTGTGCTCTCAAGCTTCAAGTGCTCTTAGCTGGAATAAATAGAAATCCACAAAGTGTACAGAGAAGTCCATCATGCTCCGAGA	0.239884
303	3	55.401	63176	G/T	G	72	TCGCCCTCACCCTGACTGTCTGTCTCTGTCTCTCTGCCTCTTGCTTTTTTGTCTTTGTCTAACTGCCTATGTGAAAAAAAAATCAGCTAT	0.236842
304	3	56.002	40971	C/T	T	53	TGTGTCATTTGCCGACAGTTTGAACGTCATCCTCCAGCTTGTAGGAGCTTGTTTGAGCCAAGGCTGGCACCAGTTGGGTCGTCAATCAAC	0.25
305	3	56.002	68388	A/G	G	76	TAATGTTGGCATGTCATCTAGCCAGCAAAGTACCTTAACTTAATCAGGCTATGCTATAACACATGCAGTGAGGCAAAGGCTAATTCTGGC	0.25
306	3	56.002	71669	C/T	T	56	GCCCCTGTAGCAATCTCTGATGTCATTACACAGAATGACACCGTTCATACGCTAGCGAGCTGCCAGTGCCGTGGGTCACTGTTTTTACAG	0.245509
307	3	56.002	121933	C/T	T	84	GCTCTGCAAGGGGCAGGCGCAGAGTGTGCTGGAAGCTTGGAACTGTTCTTCAGAGTGAGTGTCTCTCTCTCACTCTCCCCAGTCGTTAAG	0.242857
308	3	56.098	93582	A/G	A	86	CAGCTCGTGGACATGGATAACCACTTTCCCTTGGTTTGATCTCAAGAAGCCGTTCTCAAACTGGCTTTTCGAGGAGTTGGCTTCAGTTAA	0.239521
309	3	56.895	118379	C/T	T	3	CCTGCTCCCAGCCTCGATGGCTCCCCCTGCAACAAAGGAGCAGACGGTGATTCCGACCTAGCTCTTTTGTCAAGGTCCACATGGGGGCCA	0.242515
310	3	57.765	44556	C/T	T	46	TAAAGACAGGAAATTAGCAATGGCCTCCCTCTGAATGTGGGTGTTTACCATCCACTATCAGGTCATTTTCCATAAAGTGCCTTCCCACTG	0.248299
311	3	57.807	17233	A/G	G	64	ATACAGGTCATATCTGCTTTTAAGATGTCAACAGAGGTAGAAAATACTGTTTATGATAATAACGATGATGTTTGGGAGGAAATGTCGACT	0.242775
312	3	57.807	41654	A/G	A	71	GAGTACAGGATATCAGGGCTGTTCTTATGAGCCATCCAGTCATCATAGAACTAGACTGAGAGTTGTGTTCGTATCCTCAGCAGGAAGTCA	0.248503
313	3	57.807	51387	C/T	T	58	CCGCTGCAAACAAAGGGTTACAGAGTCAGCCGCAGTCTAAAAATAGACTGTTGCTCTCGCCTGCCTCTGCACAGGCCTCTATGGATCTCC	0.25
314	3	57.807	71212	C/T	C	4	ACGTGCTCGCTCTTTGGCCACGGAGTCCAGAGTCTGACGGGCATCGGCCAGCTCGGTCTCGTAGGCGGCCTTCAGGCCTGTCAGCTCCCG	0.251479
315	3	57.807	77767	G/T	T	80	GCGCTGAGGAAAGCGCTCTACCACAAGTATGTCCAAGAAGTAGCCGCTCTAAAAGAGCAGCACAGCAGTGAGCTGAGGATACTGAGAGAG	0.235484
316	3	57.807	99836	A/G	A	2	TATCGCAGGACATCAACAGGACATTGCTCACCAACACTACATCACTTTCTCTCTCCGAGATCGGAAGAGCACACGTCTGAACTCCAGTCA	0.241477
317	3	57.807	100724	C/G	C	25	ACCTTCCTCATTTAGCTTTTTTAAGAGGCTAAATGCGTTTTGGTACCTGAGGTCCTGCGGTGGGGGAAAAAAACAGGACTTTCTATACCG	0.247093
318	3	57.807	109112	C/T	T	77	GTTAGATCAATACAGCTAACGGCAACGTGCCCTGGACCAAACATCTTAAAATCGCTATCACCAGAGGTGCCAGAGTCGCTCCTCAGACCA	0.241477
319	3	57.807	122775	C/T	C	46	TGAGCCAGCGTCTGGTTTAATCGAAAGTTCGAAGAGTCCCTGCTCTGCTCCCAGATCCGAGATCGGAAGAGCACACGTCTGAACTCCAGT	0.242938
320	3	57.807	128421	C/T	T	3	ACTAATCTGAAAGAAGTCACTTGACATGCTTTCACTATTTCTAATTCCTTGCCCTCTTTTCCCCCTGGAAGCCTCATACTGCCCGAGATC	0.244186
321	3	58.263	46886	G/T	T	47	TCCTGATGGAACAAGGATTTGCTGCGCTTGTGGAGTCTGTTGTGGTGGAACAGAGGCGGGAGCTAGAGCCACCGAGATCGGAAGAGCACA	0.245714
322	3	58.406	68676	A/G	A	28	ATTCGGTGGGTAAGTTATCCACCCACTGGTTGTGTTGAAACACAGTGAAAATAGCAGCCGTTGCATGTGTGTCATCCTTGAAGCTGTCAG	0.245763
323	3	58.685	124817	A/C	A	9	ATCAGACAAAGGCTGTATGTGCAGGGTGAGAGGGCTGGGCGCCTAGTGGCACATAAGATTCGTCAAGCAGCCACAAGGCCGAGATCGGAA	0.248538
324	3	58.988	130774	T	C/T	14	AAAATATAAAAAATAGAACAGCTACCTTTCGTGTTAGCAGATCTGATTCAGTTTCACATCCGAGATCGGAAGAGCACACGTCTGAACTCC	0.30303
325	3	59.096	12461	C/T	T	22	AGCCCTGAGAAGCCGCCCTCACGGTCTGGATCCCAGATGTGAAACCTGACTGAGCCCGAGATCGGAAGAGCACACGTCTGAACTCCAGTC	0.238506
326	3	59.848	75610	T	A/T	69	ACGTGTCAGTGTGCGGCTGGTCCTGGCAGCCTCTCCTTTCTGTATATATATGCGTGCACCCGTGCATCTTGAGGGTTAGTCTCACACATG	0.294872
327	3	60.466	56098	C/T	C	22	CTCAAGGCGCCTCTTTAAGGATGCCATTTTAGCCTCCGTCACCAACTTTCTGTTCTTTTTAAATGAAGAGGAAGTTCTAACAGCGAAGTT	0.234266
328	3	60.647	6256	G	A/G	55	GATGTTCTCTGTCTCAATACCATCCTCGATGAAGAAGGCCCCACCCATGATGTCGTAGATGACGTTGCGCTCCACCAGCAGCCGAGATCG	0.295977
329	3	60.647	13605	G	A/G	13	CAGCTCGAGCTGGGCGGCGTGCATCTGAGATAGGCTGATGCGCTGGGCCTCCATCCGCAGCCTGCACTCACCCTTACCGCAGGAAGAAGA	0.299435
330	3	60.647	23857	A	A/C	38	AATCGTCAAAATCTCGATGGTGGCTGCTGCTGCAAAAACTCACCTCAGAGCTCAGCAATGTCCAGGCGGTACGGTGGATGCGACTCAAAG	0.302326
331	3	60.647	41393	G	A/G	35	GTCGGTCGCAGCTCGTCTGCTGCTGGCACTGCTCGCCACTGACACCCTGCGGTTCGGGGAGGAGACGGTGGGGCTGTTGCTCTCACGGCT	0.297753
332	3	60.647	133457	G	A/G	60	TGACACTCAAACTCGCGCAGGAAAAGTGATGCCTGATCAGCTCTGCCTCAGGGAAAAGTGTCCGTATTTTTAGAGCAATGACAATGTTTT	0.300613
333	3	60.655	5892	G	A/G	60	CCGGGCTGATCCGTGTTACAGATGAAGTCCGACTGCTCGTCGTTCCACACGTCCTCCGCGGCGACGCCCAGCACCAACATCCGAGATCGG	0.298295
334	3	62.077	110118	G	G/T	90	TACAGACCTACAGCATCAACAAAAACACAAAACACAAAGAAATGTTTCAGGCCTGTTGTTCATAAATTTGTCCAAACTTATGTGGAAATG	0.297468
335	3	62.773	109580	T	G/T	27	CTGTAAGACAAGCTATTATACTGTATTTCATCAGGCACTCATCAAGACGTCCTTTTATTTGAGCTGTTCCACCCGTCCCACCTTCAGCCT	0.296875
336	3	63.3	2981	C	C/T	32	TCGCTCTCGCTTTGTGTCCCCTACAATTAGCCGCTTTGAATGGCAGAGAGGAGGCGAGGGGGGCGGCACGGAGATCTGAGACAATCCGCA	0.303468
337	3	63.3	31791	G	A/G	27	TATGTAGATTAAATGGTGGAGAAGGTGTGTGATTTTTAGGAACATTTGGGATCAGTGAGCCACAATGGGAGAGACTGGTTGCAGGGCATT	0.299363
338	3	63.3	86128	A	A/C	53	ATGGATGCTGCTGACTCGTGGATTTAAAACTATATGGAGGCGATGGGAGGGGAGGATGGCCTGGCCTTGATTCCGAGATCGGAAGAGCAC	0.30117
339	3	63.329	43966	T	C/T	27	TCTGGTGTTAAAATGGGTCTCAGACATTGAGGGGAGAGAGGAGAGAGGAGGGAGGAGGGCAAAACTGAAAACAGTATGAGGAGTTGTGTT	0.302326
340	3	63.637	108536	C/T	C/T	60	GACGGGACCGATGCTGGAAATGCTGGGGGAGGAGGGGATTCTGACATGAAGAACGGCAATGGGAATTTGCCCAGGGTAAATAATAATAGC	0.35473
341	3	64.637	135693	G	A/G	50	CGCTCAGCTCAAAAACTGGTAGCTCCACTCAAATCCCCTCTTCATGGCCGTCGGCTGAAAAGCCCGAGATCGGAAGAGCACACGTCTGAA	0.298295
342	3	64.738	29957	A/G	G	63	ACATTCACCAGCAGTTATGTAATAACCCCCATGGCCTCCTCCGCCGCCGCCGCCGCCGCTGAAGGGGCGTGGGATTGTGGGTTTGATGAG	0.237288
343	3	64.738	56075	C/T	T	29	TTGTTGTCACAGACCTCCAAGCCAGTAGTCCAGCCCCTAACCACTTCCAGCCACAGTAACCTCCCCAGGCACATGTATATCAGTTATCAG	0.241477
344	3	64.738	56552	G	A	57	CGAAAACCGAAACTGCCCGTGAATTCATTCTCCGTGCAGCTTTTAAAATCTGGTTTGTGAAACAAGCGCTTAAGCTGCAAGTTGTGTGTT	0.257396
345	3	64.738	63607	C/G	C	35	CGGCGGCGTAAAGCGGAATTTTTTTGGCCCTCATGTGCGTCTTCTCAATTTCCAGGAAAATGAAAAGAAAGCAAAGTAGCAGACTTTGAG	0.222892
346	3	64.738	77384	G/T	G	7	CAATTGGGGAAGCACTGGTGGCAATGCGAGCAGCAAAGGAAACATTTGCGCTTTGTGTTTCTGCGATTCCCAACTTGTACTGTACCGAGA	0.23743
347	3	64.738	77762	C/T	T	9	CAAGTGTCCGTGCATGTGCAGCATTTCGGAGGAGTCGGAAGTTTTACGTGGAGGGAATCTGTCTGGTAAAGTTGTAAATTACATTTAGAG	0.239766
348	3	64.738	78155	A/G	A	53	AAAGGAACTGGCGAGAGCTGAAGTGAAGAGCGAAGGGAGGAGTGAGAGAGACGCAGAGCAAGCACATGACTGGAAGTTCGCCAACTCCGA	0.238764
349	3	65.06	43000	A/C	C	11	CCTCCTCTCTCCGCTCTAACCGACCTCACAACCAGAGAAGGAGTCAGTCTTACCCCCGTGGCCGAGATCGGAAGAGCACACGTCTGAACT	0.247126
350	3	65.095	26629	C/T	T	76	GTCGATGATGTCCTGCCCCACTAGAGGAATGGTGGTGCCAGTTTTCTCCCAATCCACAGAGTGCAGCTCCAGAGGTGAGGCAGCTAGGGG	0.237143
351	3	65.486	129850	C/T	C	69	AAACTCAACACTCAGTATCATGGACACCCGCTCAGCTCGGCCAACGGACACCACCTGCCCAACGGTGCCCAGTACCGAGATCGGAAGAGC	0.241477
352	3	66.354	109503	G/T	T	39	TTACTATTTGTAGTTATAGAAATGACCTAGATTTTAATGTTACGCCTGCTCATGACTAAGTGTAAGATTTACAACTGGTCTTAGCAGGAC	0.239394
353	3	66.354	131032	A/G	G	89	CAGACAACACTTATGATTTGTTGTTGCAATTAAATATCACTGTGATACTGCTTCATGTAAACCCTGCGCTCCTCCTCGCTGGCAGTTTGA	0.245283
354	3	67.146	64880	A/G	A	85	CTTCTAGACAGTGAGGCCAGAGTAGTATTCATGTTCACATCGAACACCTGGATTAAGAAACAGAACAAAAAAAACAAAACAGCTAGGGCT	0.238095
355	3	67.324	64282	G	C	7	ATGTGTGGATGTGCTCGACTGACAGGTCAGATAGGACCAAGGTGCCTCCTCACCCGCTAAGCCAATTGTCCGGCCCCGAGATCGGAAGAG	0.260116
356	3	67.324	66353	A/C	C	59	GCGAAACAGTGGGTGGTAAAAGGTTAATGGATTATGAGCATAATTAAATGCAGAGGTTATGCTTCCTTCAGAATTCCGAGATCGGAAGAG	0.239394
357	3	67.324	105469	A/C	A	67	TGTTTGTGTTTACTGGGGTATCGAATGCTGTTTATGAGCACAGGGGTTACCATGGGAGCAGACAAGACCATCCGAGATCGGAAGAGCACA	0.241477
358	3	67.324	111528	C/T	T	56	AAATCACAGAGGGAGGCTCCAACCGCTCTCCTCAAAGACCTTTCTGAACAAGTGATTCCGAGATCGGAAGAGCACACGTCTGAACTCCAG	0.241477
359	3	67.324	114572	C/T	T	62	CTCATCTGAAGGAGCCATTGGAACGGTACCTCGCGGGCTTGAAGAAGGTGCGTCTGGTGCGCGCCACCAAGAGAGAGGGTTTGGTGCGGG	0.238764
360	3	67.324	119558	C/G	C	48	CTCCAGCGGGAGATGAACTAGCGATAGCACCATTGTCTCTTTCTGTGCTCTTTCGGTTCATTGGTGGCAGGGAGCTGCTCCTCCCCCTGG	0.242775
361	3	67.338	138288	A/G	A/G	87	TGATCACTCAATTTGTCGACTGACAAAATAATCAGCAATATATCTGAGAGCATCTGCTGGTCCTCAACAGTACACAGCAGTGAACCATAC	0.358382
368	3	77.925	102709	A/C	A/C	26	CAGCTACAGTTAATTGATTTTGTGACTTTGGCCCCACCGAAGGGCCACCCAGCACAGGAGAGAGGGCATGGAAGCCCCCGAGATCGGAAG	0.355932
369	3	78.113	31580	A	A/T	43	TACTGTGGTAGAGATGAGACCAGTGTGCAAATGATTGACAGCATCTGTCTGTGCTCCTGCTTTTCCTGTGCTGTCACTATCACATCTGAT	0.25
370	3	78.911	15057	A/G	A	61	ACTCATGGGCTGTTTTTTGTGTGTGTGTTTGAACAGGAACAGCCAGTACTATGAGAAGGTGTCTGACCCTCTGGACCTGAGCACCATCGA	0.23871
371	3	79.358	75627	C/T	C/T	28	GTCGGATCTCTCTGAACCTTTTGAATCCGTCTGCCGACTCTGGCAAGACAGGCGCCCATTTCCGAGATCGGAAGAGCACACGTCTGAACT	0.363372
372	3	80.233	136227	T	G	57	CAACATTTTTCAGTTTTGTCCTGCCTTATCAGGTGCAGGCCGTCAGCTCTGTCAGATCCCATTGGTCCGAGATCGGAAGAGCACACGTCT	0.254777
373	3	81.081	24120	C/T	C	7	CTCTGGCGCATTTTGGCGCTCCTCTCCTTCTTCACCTCCTTCCAAAGTCTCTGTTTTCCGACATCTTAACTCAGTCATGACGAGATGAAA	0.228477
374	3	81.164	115811	A/G	G	4	ACAAAAACGCCTGATGTGGGACTGGATGAAGTCCAGGTGTTCGTCTCTGTAGTCGTGCTCCTTCTCCAAAGTGCTGATGGCGTCACACTG	0.251701
375	3	81.687	128256	C/T	C	24	ACGTCCCATGCCCTCAGTTACTACCCAGACTCGGCCTTCGCCTCCATGGCTGCTGGTTGGGGCACCAGAAGCACTTACCAGCGCAAGATG	0.24
376	3	81.69	35363	A	A/G	7	GACAGCACTGCCTGATCCGCCTGCCGTCACAGCGGAGTCCTCCTCTGGCCCTGCATGCTGAGCAGCCACCAGGCGACCTCTGACCTCTGG	0.242515
377	3	81.831	128720	A/G	A	84	GTCTGCTTGTCCTCGAGGCAGAGCTGGGTAAACGGTTAAATAACTTCACGTTCCACACGTTAACAGTGTTCCACACAGCACCCGCCCCGC	0.238506
378	3	82.094	25837	C/G	C	35	CCAGCCTGACTCTCTCACGTGGCCATGAGACGTTGAGGCACACAAATTCTCCTCAACTCCTGATCTGGAAACAGTGGAAAACACACTTGT	0.244253
379	3	82.094	34100	C/T	C	32	TTTCCCTCTGGGATTAATGGAGTACTCTACCCACCAACCATACAATCAAATTAAACTTGATTTGCCTTTGACTTGAGCAGCTGTAACCCT	0.238235
380	3	82.094	34528	G/T	G/T	22	ACCTATTTCTTGTCAGTGTGTTTTTGGACACAGAGAGGAATTATGGGAGCGGGCCGAGATCGGAAGAGCACACGTCTGAACTCCAGTCAC	0.361446
381	3	82.094	36607	A/G	G	15	ACAGAGCCAGGTTAGCAGTCTCCCTCTGCTTCCAAAGTTTATGCTAAGCTAAGCTAAGCTAACTGGCTACTGAATAAACCTTCATATTTA	0.23494
382	3	82.094	55657	A/G	A	48	CCATCGTCACAGACCACTCCAGGCACAGGCACTTTCCACGCTGCGCCAAAGGTCTGGAAGTCTCTGGTTACGTTTCCATCTGGCAGCTGG	0.240223
383	3	82.094	60174	C/T	C	27	GATTTTGGTTTGAAATTTGGAAGAGTCAGTAACATGAGATTATGTCTGTACACCCCTCACACTACAGGATCATTTGAGCAGGTAATCGGT	0.239645
384	3	82.094	120885	A/G	G	2	CACTGACACTAGTCGTGGCAAAGCTGGCAAGATAAAACCCCATGAAAAGTGGCTGTTGGAGACGAGAGCGTAGCCAGGCAGCGGAGAGCA	0.245714
385	3	82.094	139737	C/T	T	50	CACTGCACCGCTGTGGCACTTCCCCCTTCTATGACATCACTTCTGACATCTTATTCAGGGGGCGTGTCTAACAGAGATTCCCGAGATCGG	0.25
386	3	82.566	56059	G	A/G	79	GTGTCTCAGCTGGACACACTGCTCCAGGTGCCTGCGGTGCTGCTCAGCTGCTAAGTCCTGCTCTTGCTGTTTTTCATGGAGGAACTCCAG	0.29661
387	3	83.289	98347	C	T	58	ATAGACAATACCTCCACCTAATTTGTGTGTTTCTGTATAGTATGTATGGCGTGACACCGAGGTGACCAACGTCTTCCTGTGCGTTAACCT	0.25
388	3	83.499	30429	A/G	G	49	CTCCAGGGGAGCGCTGTACGCTCCGTAGTCGATGGGCGGTGGAGAAGAAGAGGAGGAGGAGGAGGGGGAGGACGAAGAGGAGGACGACGA	0.25
389	3	83.506	118614	C/T	C/T	25	TGCTAGTAAATGGACTTGTACTTACATAGCACTTTTCTAGTTGTATCGATCACTCAAAGTGCTTTACACTACGCGTCACATTCACCCGTT	0.372024
390	3	84.751	78870	G	A/G	32	ATGAACAGAAAACAGCAAAAACCACATTATGGGAGCAGGCCAGAAGTTGTGGGCCGAGATCGGAAGAGCACACGTCTGAACTCCAGTCAC	0.279503
391	3	85.567	126748	G	A/G	78	GCTTTCAGCCTACTGAAAAAAGTCAGTTGGCGGAGGGGGGGAAAACCCATGGCATAAAAGAGCAGAGAGTGATGTCAGAATTGCCTGGAC	0.291908
392	3	85.984	78018	T	G/T	56	AGTTTGTAATTACAGTGAGTTGAGTGGTTGGCTGTCAGCTCCTGCTGAATTAGGATGTTTCTGTTCCGAGATCGGAAGAGCACACGTCTG	0.294286
393	3	85.984	102704	G	A/G	52	CGTTACCGAAACACAGGCTCAGTTTACAACACGCGCGGCAGTGAGGGTGAGGTATTCATCCGAGATCGGAAGAGCACACGTCTGAACTCC	0.297753
394	3	85.984	140558	T	C/T	33	TTTTAAATCTGATCGAGCATCTGCGTTATGTGTCTGCATCAAGCCAAATCCATGGACGCCTGACCCTGCAACAAACAGGACCCAAAGGTA	0.296089
395	3	86.914	17327	C	C/T	36	TTTGAAGCTCTCTCTTTAAATCTCTTGTTCGCTCACTGCCGTGCATTTGCACATGCACACACACACACGCACGCACACGCATGGACACGT	0.294118
396	3	86.914	45097	C/T	C	32	ACATAAATTTAGCGTCTTGGTCATAGCTCTGCTATCTCTCTTGTCGGCCTGCTAACACTGTCAGCTGGTCTGAACTTGTCATAACACCGA	0.241573
397	3	86.914	47044	A/G	A	3	AGAGCCCTGCTACAGGCTCAGTGGTAGGAAAAGCTGTGGGGAGCTTTCTGTCGTCAGGTTGAGCCGAGATCGGAAGAGCACACGTCTGAA	0.240113
398	3	86.914	52706	T	C/T	22	CTCTCTGACACCCTCTCACTTTCCCAAATCCCTCTTATAACTTTACACCTCAGATTACGGCCTTATCAGGGAGGCATCCTGCCGACACCT	0.29661
399	3	86.914	60465	C/T	T	10	GGTGGGGCCTGTGGCCTGGATGTCCCCTCTGGGCACCAGCACCGACATCGTGGTCACCGAGATCGGAAGAGCACACGTCTGAACTCCAGT	0.242938
400	3	86.914	60753	C/T	C	16	TGTGTTCAAACTCTTCCGCCCTCCCTGCCTCTCTTTCTCTCTTTCTCTCTCTCTCGCTCTCAGAGGCGCAGATACATCTGTGCCTGGCCG	0.228659
401	3	86.914	71620	C/T	C	82	TAGATTCCCCAGTGATCACTAGTGTAACGTCCACAGTCCAGCTTCTCCAGCCCCACCAGGGCCATGTGGTCGGGGGCCAGATGTGGGACT	0.241477
402	3	86.914	77173	A/G	G	14	GTCATTCACCAGAGTGCTGAAATTCAGGTTTGGTTGAGTGTAGCTCATAGTTTGGCTGCTAAAAAAAAGGTTCACTGTATCTCGTATCTA	0.244118
403	3	86.914	98494	G	A/G	66	CAGATGACGGGTGCGGCGGCACGCTGCGGGGCCAGAGCGGGGTGATCACCACTCCCAATTACCCCGCCGAGTACAACAACAACGCCGACT	0.255952
404	3	86.914	99606	A/G	A	82	TTAATTTCTTAAAACTTGGTGGTGACCTGATAGGTGAATGGTTAGGGCGCGTACCACATGTGTCCAGCTGGTCCCTGGTTCGACTCCCGA	0.242857
405	3	86.914	139862	C/T	T	22	GGTCCAGGAGCATGGGGTGGACGGCAGGGTGGTCGTAGAGGAGAACACGCCGAAGAAGCGACTCTGTTCCAGTGTGGCGCAGGTGGCGGA	0.241573
406	3	87.217	139251	C/T	T	33	CTCAGTGTGTGGCAGCTTCTACATGTCAAAATCTTTGCAAATCCCATAGTTCACTGGCAAATATGTTTAGAGCTAATTTGTCTTGAGCCA	0.25
407	3	87.546	33317	A/T	A	76	CCTCTTCATCTTTCCACATACACTATACATACTGTAGAAGCACTCACTCACACGCTCTCCACATGGGCAGGCATTTAGCCAATCACAGCA	0.236196
408	3	87.832	27583	G	G/T	1	GGGAAGAAATTACCCTTCTCTGCCTTGCTATGTCTGCTAGGTCACTGCTGTCTGCCCGAGATCGGAAGAGCACACGTCTGAACTCCAGTC	0.30303
409	3	87.876	108108	C/T	C	9	GTGATCTTCGTGTCCTCGCCCTCCCTGGTGTACATGGGTCACGCCATCTACCAGCTCCGAGATCGGAAGAGCACACGTCTGAACTCCAGT	0.25
410	3	88.845	28225	A/T	A	12	ATCTATAGGTCTAGCATGGAGCTAACAGGTTCAGAGTTCAGTCCACACTGTCACCGAGATCGGAAGAGCACACGTCTGAACTCCAGTCAC	0.241279
411	3	88.845	42241	A/G	G	30	CCATATCAAAGGAGTCGGAGTCAGTCTTTGGGCACAAACCATGAACTTCTTGCACTACTCGTGACTTCTGTCGCATGCCAGCCGAGATCG	0.244318
412	3	89.327	75185	A/C	C	5	CCTGCGTACACAAGGGCCTCGACGGCTCTGAGCCGTGTCCTATCCAAAAATACCCAGCGAAGACATTTCTTCTATTCTTGGATTGACGTC	0.251553
413	3	89.358	118127	A	A/G	43	ACAGGCAGGCTCTGACATTAGCAATGTGTTGGTAGATGATACAGAGGAGCTGTGCTGTGCATCATGACCGAGATCGGAAGAGCACACGTC	0.30117
414	3	90.296	111794	C/T	C/T	66	TGTGCAAGGGTATGTAGCTATTCCCTTTTCCTGAGAAAGAACAGATGACAAATTGAGGAACAGGTCTGAAGACACTCAGGAAGAGAGCAC	0.358382
415	3	90.87	61313	A/G	A/G	17	TGCACAAACACAACACACTCACTCGTGCCCTTGCCCACAACTATGCAGTCTTTTCATGTTGTTGCCAGGCAGGCCAGAATTTATACTGAG	0.363095
416	3	91.573	29052	C/T	C/T	13	CTTCTCCAGGCTCTCCTTGCAGCTGTTCAGCTCCTCTTTGGTGGCTGCTGCCTCGTCTCGAGCCTCCATGAGTTCCTGTTGAAGCTCTGA	0.367742
417	3	92.229	51021	A/G	A	29	ACATTGTCTGGAATTCATATGTGAAAACGGCTAATCTCATTAGACACGCCTGAACCTCATCTGGCTCCATTCTGTCTACATGAAGGAGCA	0.246479
418	3	93.208	55901	C/T	T	31	CGTAGGTGAGAAAACAAGAGGAGCTGCCTGTTTTGAACACAACAAATTGGCCTAATGATTGAAATACAACTATCTCTCAAAGAGGACAAC	0.228758
419	3	93.45	14985	C/T	C	30	ATGCAGATAAGTAAGCGAAAGCAAACTGACATTTCAGTCATCAGTGGAAGAGAACCACAAAGTAATAGTAAACAAGGAACATACAATTAG	0.2375
420	3	93.45	113849	A/C	A	16	GGCGAAGCGTCCATTAACCGTGTGAGTTCCAGCAAATGCTCCCAATGCATAGAGCTCTTTACTAGTCCCTTGTGGTAACTGCCGAGATCG	0.247126
421	3	93.671	100858	C/T	C	24	ACTAAGACGGTCAAAGAGGTTCACTTCTCACCTAAACAGACCAACAGCATCAGGAGCCAAGACCTGGAGGGTAAGCCAAACACACCGCAC	0.23871
422	3	93.896	43336	A/G	G	13	GAGGAAGAGGGAATTTATATGTGGAGACTGTTTGCGGAAGGAGTGATGAGCCCCCTCCTCGCCTCTGTCGACCGTGAGGGGTGGGGAAGG	0.240113
423	3	93.896	132122	A/C	C	29	CATATGGTTTTGGATTGGTTGGTGGCGGAAGCACTTAGCTTATCTGACCTCTGACACTATCTCGGACTGAGTGTACCGAGATCGGAAGAG	0.240113
424	3	93.9	36841	A/G	A	64	TGATGGCTGCCTGACCATTTAGTCCAGTCCTGCTCTCCGTCAGATTCGGCTGCTGCTGCCGTTGCCTCCCAGATTTGTCACTGCTGCTGA	0.240113
425	3	94.11	75257	A	A/C	49	CCTCTCAGCTGCACATTAATCCCCACACATCTCACAACACTAAATTAAAGGAACACCTACCTATGAAGGATTTCTTGCCGAGATCGGAAG	0.302817
426	3	95.252	25966	A/G	A	81	AGTTAGCTGCTAAATAGGAAGATGTTTCCTTAAGTAGTAAGTGGAGACAAAAATCTGAACCAGAACAAGAGAAACCATTGAACTTACCCG	0.246753
427	3	96.041	135891	C/G	C	13	CGTCTTCGCAGTGAGAGGCACAAAAGAGGAGGCAGCTCCCCATCGGACATGGCTTTTGCTGCTCTGTCCTGCTCCTGGCATCTCCATCAC	0.248299
428	3	96.338	54801	C/T	T	10	CACTGTAAGCGCTCCCTCTTCATTGAACTCCCTCAATGCATCAATAGCTCTTTCGTCCAGGTCGACATAAGCCACCAAGCCTACAGTCAC	0.242515
429	3	96.413	127169	G	G/T	40	AGTCAGTTGTGGAGGAGACTGTCTTCTCTCAGAGGTAATGAACGAGGTGCGTCTGCATGCTTGCGTCAGAGCTCGGCTGCACTTTGTTCA	0.283133
430	3	96.539	136763	C/G	G	86	GTCTGCCCTTCTCTTCCTGTCCACATGCAGGGCTGTTTTCCATCTGCGTGCCATTGGCCACCCCCTTCTCTGGAGCTCTCTGAGTGTGGG	0.242857
431	3	96.594	28306	G/T	G	7	TGCGCGTCTGTGTGGCACTCTGGGTCTCCTCCAGCGCTGTTCCTGGTAGAAAGGGAGAGCAGAGCGCAGACACTCCCACTCCACTCTGGA	0.240113
432	3	96.594	62856	A/G	A	63	AGCCGAGCGTACGAGACGAGAGGCAACACAGGCCCCTGTCACTATCTCCACCCGATCACAACAGCTCCGCTCATCACCATTATGGAGGTC	0.240113
433	3	96.594	64002	A/G	A	14	TTCTTTCCCATCTGAGTGACCTGCTGCTCATATTGCTCTGATTCTATCTCTGGCTGATTTTTCTCTCCTGATGTACAAGGTGAGTGATTG	0.248447
434	3	96.594	66315	C/G	G	20	AGGAGGAAAGGCAGCCAGGCATTCAGAGGAAGAGAGGAAGATGAGGATGAGGCAGGGATGGAGGACCCTGACGAATGGGGAGACAGCGAC	0.241573
435	3	96.594	95544	C/T	T	13	GCGGTACAACCTTTGGACGGCAGCATCCACATCCAGAGCGAGGCGGGCCTCGGAGCTGGAGCCCGTGGAGGACGAGGAGGTGGACATGCT	0.238636
436	3	96.594	106898	A/G	G	39	CTCTTAAAAGCAGATGTTCTCACTGAAACAGGCCACACGAGGCACATTAACAGCCCGAGATCGGAAGAGCACACGTCTGAACTCCAGTCA	0.238764
437	3	96.594	123101	A/G	G	71	CCGGCGAGCCCTGCGCCCTGGTGTCGGTCAATTACACCCACATCGTCTGCGACACCTCTCCCTCTCAGCCACACACCGAGATCGGAAGAG	0.244318
438	3	96.594	129338	A/G	G	57	GTGTGCCTCTGGGTGGTTCCTCTGGGGCTTGCCGTGGTTTTCCTCCTCGATCGCCCGTCCATGATGAAAAACGCGTCCACTGTGTAGCCC	0.241379
439	3	97.041	138133	C/T	T	75	TCCTATAATGGCGCGGGCCAGGAGATACGAGAAGTGAGCACGAAAGCAGTCAATAAGTACTGAACATCAATAAACGGGCGAGTCACAGCA	0.241379
440	3	97.562	51027	A/G	A	83	ATCTTTGCTCTATTACTGATCTCAAACTACTTTAGCAATTAAAGTTGCTACGGAGCTGAGAACATGACTCACCGACAAACCAAGAGGGAT	0.235669
441	3	97.915	42281	C/G	C	10	CACATGTAAGAGGCAGGAGAGCTTCACTCGGTCCCCAAAGAGCACGGTCCGTGCTCCGAGATCGGAAGAGCACACGTCTGAACTCCAGTC	0.240113
442	3	97.93	79425	A/T	T	7	TCTGTGTGGTGTCTTTTTCAGACAGTCAAAGTGTCTGTTAGTGGTAATGAACTCGTCCAATAGTCCCCGTCCCGAGATCGGAAGAGCACA	0.238506
443	3	97.932	122650	A/G	A	52	TCAACAGAACTATATTGTTGGTAAAAGCGCAGATGCAGGTGATTCCTACTCGCCTTTCCGAGATCGGAAGAGCACACGTCTGAACTCCAG	0.240113
444	3	97.935	15455	A/G	G	6	TAAGCGGTGGCAGTGAAGCCTTTTTAATGGCAGTCATAACACTGGCTTAGGATGAGCCGAGATCGGAAGAGCACACGTCTGAACTCCAGT	0.241477
445	3	97.935	45131	C	C/T	30	ACTCCGTGGCTGCTGAAAATTAGGCCCCGCGTTTCTTGGCGTTTCATCAGTTTTGAAGGATGTTGAAAATGTGGGTTAACATTCATGAAG	0.301829
446	3	97.935	56053	C/G	G	70	ATTTTCGGAAGTAGCGTCTTTAACTCGGTGTCATTATCGACACATGAATGGCACTACTGTCAGTCCATGGTTGAGCTATTTGAGAACAGT	0.235795
447	3	97.935	68024	C/T	C	36	GGGTGACGCAGCACCACTTTGCTTGACATTCATCTCAAGCTGGGAAATAAACTTTTGGAGGGACAACACCGCTTCTTGGCAGCATCACCA	0.226994
448	3	97.935	93860	G	C	68	TGCTGAAGCAGGAGAGACGCAGGATGGTGGGAATTCCACAGCAGCCTCCACTGTATATTATCTGTCAGTTCTCTCCTCTCACATCCCCAC	0.258929
449	3	97.935	98002	G	C/G	18	GAGGATCTGTAAAGCCAGATCCCAGACGCTGATAGGCCTGCTGGGACTGGATGGTTTTGGCTGCTTGACTGACTCAAAACGTGCCGAGAT	0.294944
450	3	97.935	98382	C/T	C	90	TGCGCGCAGTCAGTCAGTCTGTGCGCCGTCACTACAGTGGACTAGTTTATCTGCGGTGTGGACAAACACACAAGGAGCTTTGTGTCTCTC	0.240113
451	3	97.935	122698	G/T	G	90	TGCTGTCTCCCCAACAATACACACACTGCTCCAGAAACTTCACAACCCATTTGTTCTGATGTTGGCGCTGCCGCTTCGCTCTTTCACACG	0.245614
452	3	98.055	76406	C/T	C	40	CTCTGTGGACGATTGCGCGGGCAAGGAGGGGCTCTACGCTGTGGAGCTGTCTGAGTTCGAGGAACTGCTGGAGGGTTACCTGAGCAAGCT	0.24
453	3	98.282	60511	G/T	T	20	CACTGGAAAAAGTCCATGGTTGTTCATGGACATCCAGGGTCACAACACTCTATAAATGAGAGAAAACCTCTACCAATCTCCAGGTGGCCT	0.24269
454	3	98.291	138533	C/T	C	71	ACAGATAACAGCCTAGGAACGCCTGTGTTGATCACATTTATTGACATCCACTGATCAATCGGCTTGTTTACGACAAATACAGTGACCATG	0.244048
455	3	99.01	85892	A/G	A	12	TGAACATTCAAGCCACTCCTTGACCAGCCTCTACATGCTAAAGTGCTTCTGAAAAGGGGCTAGGGTGCAGAGAACAACTCACCTGCTATC	0.247059
456	3	99.974	26326	A/C	C	23	CCCTGTTGATGTATAGCATTGGCTCATGGTTGGATGTGCGTGGGTGGAAGTTTGTGTGACGTGCATGTGGCCGAGATCGGAAGAGCACAC	0.239766
457	3	100.45	68690	A/G	G	84	CACAACACTAAAACTTTCCAGCCCATTCTGATTGGAGGAGACACTGGCCATCTGATAGGCGCAGGTGCCCTGGAAGTTGTAGCACTCCCC	0.244318
458	3	100.457	79591	C/T	C	11	ATACAGGTCATGAGCTTCAGTCAATGTTCACATCAAACATCAGAATGAAGAAAAAGTGTAATCAGACCGAGATCGGAAGAGCACACGTCT	0.231481
459	3	101.023	52309	C/G	C	49	CAGTTCAGGTTGAAGTATTAAACATAATTCACCTCTTCTACTCTCAGGCACTCAACTCTCCATGTGGTTTTACATGGCATCTCCGAGATC	0.246875
460	3	101.455	124777	T	C	49	ATTGTGGCAGTGTGAATGAGCATTTCAAGGTGAGGTTTATTTGGTCTCTCTAAGGAGACCGAGATCGGAAGAGCACACGTCTGAACTCCA	0.262048
461	3	101.523	27176	C/T	C	42	CAACCTGATGTCAGACCTGTGAAATCTTAAAAAAGTGTTGTCTCTGACTCACCGATGCCATGGGGTAGACGGGTACGTAAGCCGTGCAGG	0.237288
462	3	101.523	83324	C/T	T	32	AAGTTCTCTGACGACTCTGCAATTGTATTAACAAACAACAGGAAGCAGAATACAGAACACTGGTAGACAACTTTGTTGAGTGTGGCAAGT	0.237342
463	3	101.523	96136	A/G	G	81	GCCTGACCTGAGCTGAGTGGACGACTCCGCTGTAATCTTTCTCCAGCTGGAACACGACCCACGTTGGCACCTCCTCCACTGACAAAGACC	0.237143
464	3	101.533	110040	C/T	T	18	ATCTACAACGCAGTGGCCTTCCTCTGGTGCGTCAACTTCGTCATCGCCCTGGGCCAGTGCACGCTGGCCGAGATCGGAAGAGCACACGTC	0.235465
465	3	101.535	74520	G/T	T	9	ATGATGGTGACACAGTCTGCTTTCCCTATTGCCTCATGAACCTGGTTTTGTACTCTGTCATACTCACAGTCCAACAGATGAGAGGACAGA	0.238095
466	3	102.159	137779	C/G	G	27	TGACGTCTGTAAGCTTCTCCCAAACCGCCACAGATGATGATGATGATGCAAAAACTCAGAGGCGGGACGTTTCCCGAGATCGGAAGAGCA	0.233728
467	3	102.323	98072	T	C/T	17	AGTTTATCAGATCAAATCCCTGAATCCTACCCCACGTCCCGAAATGGAGTCAACCTTCCAAAAACTCTGTGCAAATTAGCTGTTTGAGTC	0.217949
468	3	103.647	53662	C/G	G	70	AGTCAGGTAGTCGTTCTCCCTCCAGTTCAACATGAAGGCGACACATTCCTCTCCTACCACCTGACGTAACGGCAGATCTGAAGACAAAAA	0.256849
469	3	103.891	27329	C/G	C	32	GGGTTTGCAACGACCACGGTAAGACCTACGCCCTGTACGCCATCACCGTATTCAGACGCAACCCGAGATCGGAAGAGCACACGTCTGAAC	0.247126
470	3	103.891	64759	A/G	G	83	CAAAGCAGAGACAGAGCTCTGCAAACACCTCTTAGCCACAGCACCGCTCAGCAGCCTTCCACTGCTTCTCTGAATGCAAAGCGGGTTTTC	0.244186
471	3	103.891	114067	A/G	G	72	CCCTGCCCCAAGTTAAAGGCCTGCGACCACTTCAGCACATATATCTGCTCTGGAAGTTTACCTGGAGCAGAGTACCGAGATCGGAAGAGC	0.237288
472	3	104.034	24139	A/G	A	37	CGCGGCGGCAATTTCAACGCGCCTCGCCCTGGTCAGGTACTTGTTGAAGTGGAACTCCTTCTCCAACTCCGTTAGCTGCTTGGTGGTGAA	0.241477
473	3	104.316	24915	G/T	T	52	CAGGACAGGAGACAGCAGGCAGACAGGACAGACCAGGCCTCCCCCTGCCTCGGTGTTAGTCGGAGTAGCACTGGGCAGCAGGTAGTGGTC	0.244186
474	3	104.453	120797	C/T	T	15	AGAACTGAAGATCCTGACCATGAACCACTGTAAAGTGAACTCAGCCTGGCAAAGGCTGCCAGTGGGACAGGAGAGGACGGAGTGGAAATG	0.241477
475	3	104.762	16064	G	A	34	ATAGTGGGCGTACTTCCCAGAAATCTGGATGATGGTCTCGTCCTCATCCAGCTCAAACTCCTGGACCTCCCCAGATTTGATGCCAGTGAA	0.257225
476	3	105.078	140294	C/T	T	8	AAAAAAATGGTATAGATATAGCATTTTCAAGGCTGTTTGATGGGGTGTTGCTTGAAAACATCATAAATCACCATCACTTTTACTAGGTAC	0.23871
477	3	124.497	138192	A/G	A	15	CCTGGCATCAGCACAATTTTAATGGGTTCTGTGTACAGAAGGTCATACAGCAGCTTGGTGGCCTCACCCGAGATCGGAAGAGCACACGTC	0.251445
478	3	125.113	28812	A/C	A	7	TGCTGACAGTTGAAGGCAGGTCCCAAAGGCCCAGAGTGGGATGAGGATGGGATGGAGGGGGGAAGACAGACCAGCTACACTATCTCATTT	0.252907
479	3	129.185	107512	C/T	T	89	GCTATAGGCCTCACAGTGGAGCCACCATGAGGCCTGATGGCACTTCTGCATGTACAGTCCTATTTCCACTCATAGCCCTCAGTCAGCTTT	0.239884
480	3	140.985	68216	C/T	C	10	GAGAGAAGATGCCTACAGCTCAGCAAGCAAGATATTATACAGCCCTACAGAGTGTGTTTAATAAGAGAAAGAAAAATGACAAATTGCGTG	0.253086
481	3	145.206	53852	A/C	A	1	ACAGGAAAATTACCAACGAGAGCTGCTACGTCTGCACACAACTTCCTCTCGGGGTTGGTGCTTCGATACCTGTGACACCATGCCCACTGA	0.264706
482	3	145.852	61333	C/T	C	55	TCACTACTCTGTCTCCAGCATTGTCCAACCCACAGCACCATCTGATTGGTTACATGCAGAGCCTGGCATAGATAACAGCCAATCAGCAGT	0.255682
483	3	145.852	107401	A/G	G	47	ACGTGATTAAGGACCGCAAAGAATTTGACGACACCAGGCAGAAACTAAGAGAGGCTGGCATCCGTCATGGCTTCCTGTTCCCTGCCCGAG	0.268072
484	3	146.982	96234	G/T	T	60	GTTTGTGGGCTTGCAGTCTGATTTCTTTCCTGATGCTGCCTCCCAGCAGTTTCAGTCAGTGGGACATTGTTTGGGCAAGTGGAAGCAAGA	0.259146
485	3	146.991	96334	C/T	T	60	CTGCTGCTTCCTCCCCTTCTTCTTCGTTGGTTGTTGCTGACGGCTGTCGCTCCGCGTATCGGGTACATTACCGCCACCCTGTGCTCCTGA	0.258523
486	3	148.109	15668	C/G	C	80	TGTCACATCATGTTAAATGCACACAACTGTGTATCACAACCGCAACAAGTTGTAAGGCTTTCCGTCATCTTAAAATTAGGGACACCGACT	0.263006
487	3	148.112	66406	C/T	C	76	CTGAAACGGACGATTCAGACAGGGTGCTGCAAGGACAGGAGGTGAACATAAAACAGATCTAACATTGTCGAAGGCTGTTTGGCAAGAAGC	0.263006
488	4	0	27754	C/T	T	32	GAGCAACAACCACATCTGGTCTTAAAATGACCAAACCACAAAACTAACCGTGGAGTTAGATACTCGATGAAAACGAAGGGCAGAGCGATG	0.238562
489	4	1.267	119819	G/T	T	23	TTCGCATATCAGCCCCATGTTGGTCGATGGTGGGCCGATGTACCTGGGGTTAAATTTACGGGACTCAGTCCTGAGAGGAAGATCACGGGT	0.248538
490	4	1.281	72412	A/T	A	13	AGGGTCTTGCGATGGGTACACCAGTGGTCTGAGGTGTGCCAGGACCAGTCTCTCCATGACTTTCATGATGTGAGAGGTCAGTGTCACTGG	0.237654
491	4	2.972	14483	A/G	A	39	CCCCCATGCAGCTTTTTAACAGGACAAACTGTGTCACAATCACATGGGCTCTCCTTCACCTAATGCTGGAGAGCAATGGAGAGTACCCAG	0.25
492	4	2.972	74918	C/T	T	17	TTAAAATGAAAATCACTGTCCCTCTTTCCTCCTCACAATCCTTGTGTTCCTAACTTATTAGTTGTATTCTCAATCTCCTCTTCCAGCCAA	0.239521
493	4	4.969	57905	A/T	T	24	ATCAGGGACCATTTGAACACTGCTCTGACTCTCCTATGCACAACCTCATCTCCGCACAATCATCTGAAAAATGCTACACAATCTCCATTT	0.236111
495	4	7.938	64715	C/T	C	32	AGTCAGCCTCTCTCAGTCATTGTGCCAATATCGATTTGGTTGTTCCACCTGTGGGGCGGAGCTTAGGTAAAAGTAACACCTGTAACACAG	0.232258
496	4	9.858	24644	A/G	G	32	CAGGTAAGCTGGTCCGTGTGCCCACATACACATAGCAGCCCAAGCTTCAGCCATCCTGGCCAAATCATTGTCCCATACCTGTTGGAGAGA	0.241379
497	4	9.858	70793	C/T	C	68	TGCCTCTGCAATCAAGCTCATCTCTTTCCCATCAGTTCATCACTCAGGGTGCACTTAATCCCTGCTCTTTCAGTCCCTGCCGAGATCGGA	0.241477
498	4	10.261	95795	A	G	15	TGTCTCCACTATATACAGTTTATAGCAGTGATGTGAATTATTGTTGCTGCTGCATAATTATAAATCTGCAAAATACCCGAGATCGGAAGA	0.262987
499	4	10.261	112058	T	C	9	ACATAAAGTTGGCGTCTTGGTCATAGCTCAGTTATCTCAACTGCTTTTAACTCGTCATATCACCGAGATCGGAAGAGCACACGTCTGAAC	0.251429
500	4	10.468	120366	A/G	A/G	36	GGGAACTTCAACTGCTCCAACTATTGTATGTAATTACCAAGTAACTCTCTCTCAGTCACTGATTCACTCGCTCACACACACACACACACA	0.362275
501	4	10.67	138743	A/G	A	86	AGCAACAAAACAAACCTAGCTAGCCTGCCAGCTAACAGCTCTTGCTTGATTTACGGGCAAAGCAGTTCCTCTCTTCCTGTTGAGGAGGGA	0.245614
502	4	11.908	126644	C/T	C/T	13	AGGCATGATCAATGATTTCATTTGAATATTTGCAGTTTTTAACCCATGGAACCCAACCCAACCGAGATCGGAAGAGCACACGTCTGAACT	0.368098
503	4	14.568	107025	A/T	T	18	GAATTCTAAGACATCAAAAGACCCAGTCAGTGGACCTAACCCGTCAATAGAATGACTTAACCGAGATCGGAAGAGCACACGTCTGAACTC	0.256024
504	4	15.265	63009	C	T	60	GAGTACAAGTTTGACCGTTTCCTGGATGAGAAGGGTCAGGAGAAAACCACTTTTTACCGCAGCGGACGGCGGCTGCGTTATTACTACATG	0.241279
505	4	16.534	134438	A/G	G	87	CTAAAGCTATATGAAATGTTTTAGCACCTTAAGCTCATTGTTTTGGTCTTATGACCCACAGCTTTACTCTTTTGGTTGAGTCTTTCATCA	0.251592
506	4	16.966	26273	A/G	G	17	CCATGCACACCTGTGTGTCAGGAGTAGGAGCGAAATAAAAGAGAAAATGACGACTGGAAGCGTTACTGAAAAAGACGCCCTAATGGACAC	0.255747
507	4	16.995	126154	A	A/G	10	CAGAAGGATAGAAAGGAATCTCATCCAACTCGTCAAGTCTAACGAAGTGGAACTGCTCCAGCGGCTAAAGTTGAAGTTGAAGATGAGAAA	0.308383
508	4	17.357	76042	A/G	G	78	CACATTATCCTCCTCTGTTTGTTACTACAATAATAAGTTGTTGTCTGGATAGTGAGAGAGACAGGAGGATAACTAACGTACTGATGTTTC	0.255814
509	4	17.357	128187	A	T	47	TTCTGGGACGCGGTGGTGGCGCTGACAGCCACGTCAGCTAGCTTACATCTAACCAGCAGGGTCTGTCTGCGGCCATGGCTCCGATGGGTA	0.242938
511	4	20.642	16342	C/T	C	61	CACTCTGAACCATCTGAGGACTTTTCTAGCAGAACAGTGCAGAATGTTACAGTAATCCAGTCTGGATGAAACAAAGGCGTTAATCGGCGT	0.266871
512	4	21.477	118512	A/G	A/G	46	AGTGCGATACGGGTTGGCGTAGTCACCTGCCCCGCCTCCTGTGGCGAAGCTGCCTCTCTGAAAGGTGGCAGTGGCGCTCTGGCTTCCAGT	0.347458
513	4	21.692	81360	C/T	C	85	TGGTTTTAATTGGTGGACTAGGTGGGGGTGGGGATCTGGCAGGAGGGATGTAGAGTTGTGGCACAGTTATTCCACATAGCTATTTTCCTT	0.256667
514	4	22.605	34121	G/T	G	55	TCTGACCAGCTGTAACTGGCTTACACTGGGGCTGTTGCTGTTGCTGTTGTGGCTTCTGCGGCGAACTCCCGACATGCTGGGGCTTATCTG	0.27439
515	4	22.605	111079	C/T	T	12	GCTCTGAGGGCCGCTGCTCCAGGTTAGAAACCATCAACAGCTACTAACAACTGGACTGTGATCACTGTACCAGATTACTTCTCTGAATAC	0.267241
516	4	24.26	53925	A/C	C	89	TTGCCTCGCCCTGTTGTTTTGTGTGATCAGCGGGTGATTAGTTCCACTGGCACACCAACCACGAACCAATCATGAGGAAGAAGGCATGCG	0.260736
517	4	27.617	41703	A/G	G	59	AAAACATTACAGCCGCGAGAAAGAGCTGTTATCCTTCTACACAATAAATAACGTTGAGGCAAACATGGAATCTTCACTGGTAGTCCCAGT	0.242331
518	4	27.948	61569	A/G	A	62	GCAATTTAGAGTCACCGATTAACCTAAAGTGCATGTCTTTGGACTGTGGGAGGAAGCTGGAATACCCGAGATCGGAAGAGCACACGTCTG	0.255618
519	4	28.61	57379	C/T	C/T	20	CTATGGCTATTAGCTTCGCCGCTAAAGTACAGAGAGTGACGGAGAGAGAAAGAGCGAGAGAGGCTGCCACAAAACCCCACCGAGATCGGA	0.345238
520	4	30.213	18628	A/G	A/G	18	TTGACAAAACATTCTCAACTCAATTTTCACTTAGCTGCTTGTTTCAGAGATTTCAACTATATTACACAGTCTTCAGCATCAGATTGAGTA	0.347682
521	4	30.934	106374	C/T	C/T	44	GTGGGATAGGACAGGAAGATCAGCAAACACAAGTGCTTGTTGGCGAGGAGATGCTCGGAGTGAGCCCACGGTCACAGCAGTGTGTGAGGA	0.352761
522	4	32.223	61248	A/G	A/G	65	CAGACTACAAGATCCAGGGAGGCTCAGTGCTCCATCTTGTGTTGGCGCTAAGAGGAGGTTCAACAGTCCACAGTCCCGAGATCGGAAGAG	0.349711
523	4	32.862	130109	A/G	A/G	22	TATGTTACATCCTGTCTGCTGGGAGCTGATTCTACCTGCTGTGTGCTCTACAGGGACCGTCTCTCAGCCAGTGACATGCTCCAGGTGAGG	0.346821
524	4	33.146	55879	C/T	C/T	71	AACATCGTATTGTAACGAGATGAACACTATTATTCACTTCATCTGTCAGTGGTTCTAATGTAGTGGCTGATTGGTGTTATGTATTGCATT	0.336601
525	4	35.121	125168	A/G	A/G	21	ACTGTCAATCCTCTTCTCTGGGTCGACTGCTCTGGCCTGGCAGTTGAAGGGCCAGTCATAACTAATCAATTCCTGTGAATGCAGCATTTT	0.353293
526	4	37.104	30424	C/T	C/T	8	CTGACGGCCTCTTCAGCATCCCAGTGTCAGCCCCCCTACCATCCTCCGCTGTCACCTCATCCTCAAGGTCATCTTCATCCAGCTCCTCCT	0.357616
528	4	45.283	138317	A/G	A/G	36	AGACGTCTGTCCCAGTCATCGGTGATGTGTCCTCCGTACATGATCTCCCCAAACAGATACCTCAGGTCCTCCCACGGCACCTTCATCATC	0.357576
529	4	45.9	59594	C/T	C/T	33	TAATCTGCGGGATTGAGAACGAGGCTTTTGTACATGACCAGGAATCCCAGTGTCATCCAGAGCGTTCAGCGTCACCAAGCCGAGATCGGA	0.360795
530	4	48.089	25931	A/G	A/G	76	GGCAGTGGGGATGGGCTGGGGGACAGCAGGTGGTTGTACGTTGGAGGCAGCAGACGGGATGATGTGCTCCCCCTGATGGGGCCCCGTGGA	0.356725
531	4	49.635	29449	G/T	G/T	4	ATTGCGCTGAAGTCCCTGGTGATGCGCCAATCTCCTCCCCTGCACCTTCTCGTCTTTATTGACCTCCTGTGCATCTCGATTCTGTTTTTT	0.349432
532	4	49.957	106844	C/T	C/T	49	CCCTGAAAGCCCTCAGCTTGAGCTTCACAGGGCCCTGAGTGTTGAGGACGTACTTGCCTCCAGAATAGTGCGTCCGAGATCGGAAGAGCA	0.348571
534	4	54.031	46900	C/T	C/T	62	AGAGCAACTTTTACCAAGCAGGGGGCACCTTGAGCCTGTTATTATTGGTAATGTCTTTCAGCTTGTTATCCACACTGATGAGGTCCCACC	0.343558
535	4	54.785	107268	C/T	C/T	58	GCAGAGGCTGGACCTGATGAGAGAAATGTATGACCGTGCCGCAGAGCTCCCCAGCAGCGCTGTGGAGGACTGCGACCACGCCCTGACCGA	0.353448
536	4	54.788	38370	A	A/G	16	CTCACCAGCTGACACAAAAGCTTTGCCACAGTCAGAGCACAGATATGGTTTCTCTCCGAGATCGGAAGAGCACACGTCTGAACTCCAGTC	0.311798
537	4	54.788	61996	C/T	C/T	52	CCCCTCCCACACTGAGGAATCAGAGCTGGCCTGTGACTATGACCCCCCTAGCCAAACTCCCGAACCGAGATCGGAAGAGCACACGTCTGA	0.345714
538	4	56.498	126051	C/T	C/T	21	CATGGTGTGCTGACATTGCGTTGGTGTTGATTCCTACAGCAGAGTAACCTGAGTAATCCGCCAACACCACCGAGATCGGAAGAGCACACG	0.353448
539	4	57.238	60953	A/G	A/G	86	GTTGTGGCGATTGCTGATTTAGTAAGTAATAAAAGGAAACACAATTATTTGGCTGAATTCACAGTTACCAATCTGTAGGGTTCACATGGC	0.350318
540	4	60.147	135300	C/T	C/T	51	GGCAAGAAGTGACATCATCCCTGGCTGGAAGCTGTTAGGAGGAGGGCTAGCAGAGTGCATGCTTCATGTACCATCTTCACATGCCTCCCA	0.372093
541	4	61.347	83574	C/T	C/T	26	ATCATGCTAAAGCTAGCTAAGCTAACAAGCTAATGCAATTTACGCTGCTGCACTAAAACACGTGTAAGGATTGGTGTTTTTATTCTCTTT	0.365497
542	4	61.401	107120	A/G	A/G	20	GTGAGATGCCTCTCCTCCTGGGAAGCCTGGGAGATTTATTGACCTTGTACTCGATGACCTCCTCTACCTCAACCCACCTGGGCTTGATCT	0.369128
543	4	61.966	31048	C/T	C/T	41	CTTCAAGTGTGTAAATCCTCAGTTTCATTATTCATGATCGTGCCCCTCCTCTAATGGAATCACCCCGAGATCGGAAGAGCACACGTCTGA	0.359281
544	4	61.966	54555	C/T	C/T	7	ATGCCTTCATACGACAAGGGGTCACTGAATGGTTTGATGATTACAGAAATGATGCGAATCATACGCCCTCACAGTCACCGAGATCGGAAG	0.360795
545	4	62.294	133431	A/G	A/G	11	AGACACGCACACAACCAAAGTAAGTGCACACTTGTGGGGACACTCACTCACTCATTTGTTTAAGTAATTACACACCAGCCCCCGAGATCG	0.357558
546	4	63.842	102883	C/T	C/T	87	TTGCTGACGATAAGGATTATTCCACAGCCTGTGGGCTCAGTAAAAAGTTAACCAGTCGATTAGTGTGTGGCCCAGTTGGACCTGTTTCCA	0.366279
547	4	64.234	81909	C/T	C/T	83	TCGCCATGACAACTGCCTCCGCCGTCTCTCACCTGTAGGTGATGTGCGCACGCTGCCACTTCTGTCCCGTCAGCGCGTACCTCCGCGTCC	0.362857
548	4	64.25	138855	A/G	A/G	60	CCTCGCTGTCAAGCCTGCGATTTGACTTTAACGGAGATGCACATTTAACATTCATCAGCGATCGTTGGTTGACGCCCGTGTGTGTCGATT	0.360795
549	4	64.844	57625	C/T	C/T	1	CAGACGAGCAAAAAACATATTTGAGAAAGCGTTTCGAATACTTAACCAACCTGAGGTGTGCTTGACAACCGAGATCGGAAGAGCACACGT	0.373457
550	4	65.69	42345	C/T	C/T	76	TACAAGCGCACAGATGAGGAAACCTATACCTCACGCGAGCTGAGGAAGACTGACGACCACTACACTGTCACTGGACTGCACAAAGGCGCC	0.355114
551	4	66.217	94549	C/T	C/T	23	GTTTTTATTGTGTCTTCAGACACGGTCACTGAGGCGCTGTGCTAATTTCTGCCGCTCTGTTATTTGTAGTCTCGGTAGAACAGCTCATGC	0.364162
552	4	66.619	124932	C/G	C/G	16	GAATTTTCTGACTTGGAGTTAGAGATGATGAGATAAATGTAGCAATGTAAAGTGGTGCCGAGATCGGAAGAGCACACGTCTGAACTCCAG	0.352564
553	4	67.062	96399	A/G	A/G	57	GTTAAACAGACAGAACTGATGCATGTTTGTGATAGAAGTTTCCTTGTGAAGCTCCAAATCGAATCGGCATGAACGTGAGAGCAAGTTGTT	0.358757
554	4	67.486	59538	C/T	C/T	57	CAAAATGTGCATAAAAGAATAACGGCGCTGTTGAATTAATCATCTATAGCGGGCGGTATAACAGGCTTTCCGAGATCGGAAGAGCACACG	0.365269
555	4	67.907	119461	A/G	A/G	57	GTTTGCTGGTAGGAGGCTGTGGAGTGGACGTTATTTTTCTGCTTGTGCTGCTGTGGATTGAGGGGTTAGTGACTGTGGACATCCTGCTGA	0.366279
556	4	68.472	59143	A/G	A/G	58	GAGGAAGGAAACTGGGACTGCACTTCCTAGAATCCTTTGGGGAGTGACGTCAGCAGGGAGCGGGTCGGCTTGAATTGTGTCGAGGATCGC	0.366477
557	4	68.811	55687	C/T	C/T	25	TCATGGACGAGCTTGGATTGGACTCCATGTTCCTGATCCAAACACTGGTTATGTATGGAGTGATGGATCCCCGAGATCGGAAGAGCACAC	0.366279
558	4	69.114	111970	A/C	A/C	16	GTAGCGATAACAATGCTCTCATAACGTTCCTAAAAGAATTTAAAACTTTTCTCTGCGTACTCCATCGGTAAATGTGTCATTTTTATCTTC	0.357143
559	4	69.766	88897	A/G	A/G	10	AGAGAAGTCGCGGAGCACAGAGTTGAGCACCTGGGGCAGGCAGAGCCGCTTCTCTCCCCCAACGACGAAGCAGGAGATGGACTCTCCTTC	0.369427
560	4	70.169	26915	A/G	A/G	1	ATGGTTGTTCTGCTGTAGCAACCAAAGTCAATAGGGCACATGAATTTGTAATGTCCCCGAGATCGGAAGAGCACACGTCTGAACTCCAGT	0.35241
561	4	70.529	67346	A/G	A/G	56	TGCTGTTTACTGTCCCTGGGTGACACAGAAAGCCAACGTTAGATTTCTGTGGCACGTTTACTGTCCACAGTGCAGCTACATGGACTGAAA	0.355491
562	4	71.465	45115	A/G	A/G	63	GGTCAGCTGAATGAATCCACAAAGCCTGCTGGAAATCACATCAGAGTGTCAGGAATCCCTCCGTAGCTGCTTCACGATTTTTCAGCAGCG	0.365772
563	4	72.713	13612	C/T	C/T	11	TTGTTATTCATGCTTGGTGCTTGATGCAGACGCCATGGGGTGAAGTAAGTCGCTAAAATGCAAAATCTTGTGCAAAAGGCACCAACCGAG	0.365497
564	4	72.995	95646	C/T	C/T	39	CACACATCAGCTCAGGTCTGTTAAACCCTTCAGTGACTCGGCTGTTTAATAAACCGAGATCGGAAGAGCACACGTCTGAACTCCAGTCAC	0.363372
565	4	73.278	111667	C/T	C/T	84	TACTCAGGGTTAAGCGCCTTGCTCCAGGTTTGAGGTTAAAGGAGCACAAGCCGCATTACACATTCACTTTCACCCTGCCAGTCTGAGCAG	0.363372
566	4	74.947	124336	A/G	A/G	9	AGAGGAGGGATATAGAAAAGAGGAAGATTGGAGCGAGAGAGAAACAGTGGGATGAGAACATGAAGGAGAGGGAAAAAAAACTAAAAGCGC	0.363333
567	4	75.559	136106	C/T	C/T	73	TGAACCATTACGCTTGACGTATGCCATACCCCCTCTGAGTGGAGAAATAGCATTTGAGTGTTGTTATTGATTTTGTGTGGGCGAATGCAG	0.369186
568	4	76.412	24352	A/G	A/G	9	GTATGATGGAGATTAGCTTTAGCATTCTCTAATTCATGCTATTAACTGCTGTTTTCCTCATGCATTTTTCAACACAGATTTCCTTTTCCC	0.372024
569	4	78.453	59278	C/T	C/T	7	GTCGCTCTGGGAGACTGTAATGAGCTGCTAGATGCCGACTACGAGGCCAACAAGCTGCCTGCTGGTAAACACAGTACCAAGGGCCTTGGA	0.372093
570	4	82.721	133778	A/G	A/G	74	CCAGACTCGATGCTCACCTCTACTGGTCCATCTCCAGCAGGCTGGATGAGGAGCCCACCCTGGCCAACCAGGCGGCCAAGCAGCCGAGAT	0.363905
571	4	83.962	76810	A/G	A/G	44	TTATTGTATTGCAACGCTGCCATCACACATCGTGCTCAGCAAAATAGGTCTGTGTCTGTTTTGAGGAGAGGATCAACAAGGAGACAGTGC	0.365714
572	4	86.579	81485	C/G	C/G	5	AAAGCTAATAAAACATTAAACAACGTGATCACAGTCACTTTTGAATAACTTTGGTATGACGCTTAGCCCACTGATTCGTGGCCCTTACTC	0.363924
573	4	86.9	33210	C/T	C/T	50	CGGAGGGCCAGCGGAACAACGCAGCGGTGAACAGGTCAGCCCGTGCTAACGTTAGCTAACAAGCTAAGGTGCTAACTACCGTAGCTCCAA	0.360795
574	4	86.902	3320	T	C	74	AAAGTGAGGGAAATATCTCACATCTGAGCGTAATGTAGAGACGACAAACTAACAGCAGCTGGATGGAAGCTGGTGAGCCAAATTAGTCCA	0.257764
575	4	87.602	60882	A/G	A/G	40	CCACAAGTGGTAATTATTTCTGTTCGGCTCCTAGTCCGTGAGTAGTTTTTAACAAAACCAATAAATAGCTCAAACTGAACTGAAACACGG	0.357639
576	4	88.863	76770	C/T	C/T	7	GTTTTACGTGCTTAATTATAGCGTTGCGTGTCTGTGCTAACATAGCCAAACTAAAGGACATCAAATCAAAGTCATGACTAATATCAAAGC	0.35473
577	4	89.987	34649	A/G	A/G	13	GTGCCTAAACATGACCAGACAAAAGTTAATAATGCGTCCGTATGTGACGAGTTGGGAGCTACAACATGTCTGAGTCTAATAATACATACA	0.361765
578	4	92.328	54589	C/G	C/G	34	GCCATTTCCGCCTGCGCTGATGGAACCAGGTCACTTGTTCACAATGGACCTCTCACACTCATCCATCTTCCCCCTCTCTTTTCTCTCTCT	0.368715
579	4	93.765	27691	C/T	C/T	15	GCCAGTCGTATGGGTGTGGAGGCCGTGCTGGCGTTATTGGAGGCGTCTGCCAACACCCCGAGATCGGAAGAGCACACGTCTGAACTCCAG	0.375
580	4	94.379	65867	C/T	C/T	12	GGAACCCTCAATGCCCAGATGCTGGCCCAGCGTCAGCGCGAGTACCTCAGCAACCACCTACGCCAACGCCAACAGCAGCAGCAGCAACAA	0.371166
581	4	102.098	117044	T	C/T	78	AGCACCGAGGATGCTGGTGGTGGCGGCCACGTGGACATACTGAGCACCGAGGAGCTGGAGTGTAAGATCTGCTACTGTGCCTACAACTTC	0.279503
582	4	104.471	121830	C/T	C	58	TGTCTGGTGTTTACTTTGACATCGTGTTCTTCATCCTGTGCATATGTTTTGTTTGTGCGTCTCGCCTTGAACCCAATTTCCCAATAAAAA	0.244118
583	4	105.425	95147	A/G	A/G	19	ATTCAGCAGATCAAGTAGGTTTTCGTATCATGCTCTTTCCCCAGTTGGAAAAACACCTAACCCTAACCAATCAGAGCTGTGTAGACAAGA	0.375
584	4	106.206	92384	T	G/T	16	ATGCAAATTTCATTGTGCACATTTTCTGATGTGACTGAGGCTGAGCTCCTTGTCAGGAACATTTAGTCAATAATCACATTAGAACACTTG	0.263514
585	4	106.928	95441	T	A/T	19	ATTTAAACAGGCCGTCAGTCTGTCTGTCTGTCTGTCTCCTGTATCTCCTCTGACGAAGTTACCTGTTTGATTTGTGGAGGAGCAGGACGA	0.266467
586	4	107.287	61630	T	A/T	11	TGGGAACCACTCGGGTCCTTTTAACTCACCCACTGAGCCTTTGGCAGCGATGGCCACCGTCTCCAGGAGGACCTGGACGATCCCGAGATC	0.264045
587	4	107.993	123611	C/T	C	73	ACAGACATGAGCGCGTGGACCCACCTGTTATCTCCACAGTAACACACCTACAGCTGTTTGGACACCTGACACCGTTTTACTGAGGTGAAA	0.241935
588	4	108.374	112505	T	C/T	11	TGAATGAAGATGTAAGTGAAGGCACCACTGAGCCTCACAGTCGACAGTATACGTCCTCTGGCAGCTTTATTCCCCTCTCAATAAGCAAGT	0.254286
589	4	109.325	133873	A/G	A/G	69	TGTGAGCTGGACCTGGACTGTTCACAGCTGTACAGTCTTAAAACAGGACTTTAAAATCAATTCAGAAAAACACTTTTAGACACGGGGATG	0.366438
590	4	109.704	137045	C/T	C/T	43	ACAGACTCACCTCGGTGACGGTGAAAGGGAAGCTGCTGCCGCCCGAATCAGCCGAAACATTCAACACGTACGAGCAGCCGAGATCGGAAG	0.380117
591	4	109.985	63575	A/G	A/G	53	AAGACAGAACCAGAGCAGAGGTCGCCGCCTCCCCACGTGAAAATAAACCAACATGTCGCACATTTCAGGCAGGGGCGGGGCCTCAGGCAC	0.375
592	4	110.837	38410	A/G	A/G	25	CGCCACGGGCTCGTTCTCCTCGCCGTCCTTCGGGGGGACCAGCTCTTTGGGCGGGAAGCCGTAGCGGATGCACTGCTGCGCCGAGATCGG	0.380814
593	4	111.122	97508	A/G	A/G	86	TGGTTGGGGGTTGGATCGCGGTTCGGTCTTCGTGTATCGTGGTTGCGGTTTGAGAACCGTCACACCGCTGTAAATCATCGGTGTAATAAC	0.382353
594	4	112.421	26106	C	C/T	25	GGTGAGCTGAGCCGTCACGACACTCGGAGGGAAAACAACAAGAACCACAAGCAGCGAAGAAGCTCAGAGGCTCAACCGAGATCGGAAGAG	0.245614
595	4	113.183	124209	G	A/G	66	ACTCTGAGGCGGTCTCAGAGGAGTTCTGGTCCAGACTCTGACTCTTGTTGTTTTCTGTCCACAGAGAAGTTCCTGGGGAACCAGATGCTG	0.254386
596	4	114.027	82561	C	C/G	62	CTCAGACTGACTTCAACCTGAACCTCAGTCTGAAACCCTGAGACCAGGAGAGACCTGAGACCTGAGACTCTGGACTGACAAACCATACTT	0.266871
597	4	114.433	20488	C	C/T	30	CCCTTGGGGATCACCTCCACTCCTCCACTCGTCCAACACCCCCATCTCATCCCAGAATCCCCTGCCCCGAGATCGGAAGAGCACACGTCT	0.261905
598	4	115.375	66988	G	A/G	35	GGTGGGCCGATTACTGACGCTGTGACCCTGTGGAGGCTCAACGTGAAGACTGAGGCTGGAGTTTAGCTTCCACAGGATCACAGGGAATAT	0.262857
599	4	115.375	75112	G/T	G/T	20	CTCTCAGCCTGACTTCTCATAGAATATTAGGTTCCTTACTCATGGTTCTGACAACGCTCCACCTCTTTACCATGAACCATCAGGAAATCC	0.384393
600	4	116.227	5819	C	C/T	71	CAGGTGTGTTCAGGTGTGTTCAGGTGTTCAAGTGTGTGGTTTCTACCTTTCAGGATCCCTTCTCTGTCAGCCCCTTCTCCACCACTGAGG	0.263006
601	4	116.227	61183	T	C/T	60	TCAGATCAGGTTCAGGTCCTTGCTGAGCTGACCTGAGCTCGAGGGTCGGAGGCGCTCAGTGCTCGCTTGGCGTTGGCCACGCCGATGAAG	0.261364
602	4	117.371	68766	C	C/T	41	GTCGCCCCCCCCAGAGGGAGGACGGGGGTTACGGTCCGTCCGTCCGAGGCGGTCGAGGCGGCTGGGGTCCTGGAGGAGGACCTGTTCCTG	0.268362
603	4	118.356	92376	G	G/T	47	ATGATGCTCTTCATCTGGCTGTCCTTCTCCTCCTGCTGCCTCCTCAGTCGCTCCTCGCTGTCCTCCAGACGGTTTTTATACTCGAGCAGC	0.258523
604	4	118.991	36809	A	A/C	68	CTCAGTGAGAGAAACCATCATGAACAAAGCTCCACAGTCTGAACATCATCACATCTGCTCTGTTCTGACTTTAATCCCTGTTAATGGCAG	0.256173
605	4	119.766	124271	C	C/T	39	GAGTGAGAGGAGGCGCAGAGGAGGCAACACCACCTCCACCTCCACCACAGCAGCAGCAGCAGCAACAAGCAGAATGCTCAACTCTGTGTG	0.261765
606	4	120.789	59005	C/T	C/T	22	CCTCCCGTCTTTATGTGCAGCCCCCCCTTCAATGATCTTGGTGACATAGATGCTGTTGTCGCCCGAGATCGGAAGAGCACACGTCTGAAC	0.377907
607	4	120.789	94942	A/G	G	25	AGACGATGACTGAGGAGAGGAGTCGAGCCGTCCTGGCCGTGATGTTTCTCCTCGCCGTGAGTTTGTCCGAGATCGGAAGAGCACACGTCT	0.247159
608	4	120.789	108713	C/T	T	81	GGGATCCTGGGTTCAGGCTTGGCTCTGAAGGTCCAGGAGCAGCACAGACAGAAGCACTTTGAGAAGCGCAGACATCCAGCTGCCGAGATC	0.25
609	4	123.648	70364	C	C/T	41	CTCCATCAGGAAATGGACTCTGACAGTATAAATCTTGGCGCGGCAACCTTGAATTAAGGAATGGACGCCGTGTGTGTTTGAAGTTGCTGG	0.265896
610	4	125.531	8812	A	A/C	70	GTTTAGCAGGTGGCTAACGATGATTTCTCAGCTCGTTTGTCTCAGAGGGAGACGTGGTTTACGGCTCAAACGGAGGATGCTGGGAAACAG	0.248299
611	4	126.9	81945	G	A/G	29	CCATGTTTGAGTGGAACACCAGACATCTGCTGCCGTCATCATTACCTCAGCCCTGAGTTAAAGCTCAGTCCTCCCAGAGTTTTACATCAA	0.265517
612	4	128.252	64807	A	A/G	9	CAGACATCACGGCGGGGAGTCGATGAGTCATCCCTGTAGCTTTTATACAGGCGGTGCATCAATCACCCTCTGCTGATGGGAGCAGATGGC	0.269481
613	4	130.823	3390	C	C/T	12	ATCATGGCCAGCTTCGCCGACTCGCGAGCTCCCAGCTTCAGCTTCTTGATGATGTAGCCGCCCAGGACGATGCCAACGCCGAGATCGGAA	0.272472
614	4	133.144	19497	T	C/T	29	CTGGGACTGTCCCCAGGACAGGCCTCGGTGTGAAGGTCTGCCTACACTGAGGGCAGCTGTTGTTATCCTTCGTGTTTTCTTCATCCCAGA	0.285294
615	4	134.131	56413	C	C/T	18	GATATCTGGATCCACCACAGCACAGTAGATTTCAAACACTCTGACAAGAAATGAAGCTATTTTCTGACGAGAGCATGAAGAATAAGCAAA	0.285211
616	4	135.468	45304	G	A/G	58	ACTGTCAAACCTGAATCTGCCCACAGAGAGGATTGTTGGATGTCGTAATAAGAGAGGGGTTTCACTGAACAAAAGAAGGACCGTTTCTTC	0.291096
617	4	140.47	32401	A/G	A/G	19	CGTGATTTTTCATCCGTCGGGTTCATTTCTGCCTCCTCTGGTCCATAAAAAGCAGTGAAACCACCAGAGCAGATGGCACAGATCTGGATG	0.365132
619	5	0	127804	G/T	G/T	83	CATCTTAAAGACGACAGTGGACCAGACCCAGAAACTGTAGAAGGTGAAAAAACGCCTCGATCCTCTGACGGAGAAAGTGACTGTTTAAAA	0.369697
620	5	0.623	31732	A/G	A/G	7	GACTCTAGAGTGGAGCTGCTCTCTGATGGCTTAAAAAGTCCCAACTGCAAACTCCAGAGACTCCGAGATCGGAAGAGCACACGTCTGAAC	0.372832
621	5	2.323	53491	C	C/G	47	GCAAACACCCCCCAACCTCCAAAAAATTACAGAATCAAATCCTCCTCAGGTCGGTGAACTTCAACGCAGAAGCAGCAGGTTTCTCCGAGA	0.229167
622	5	2.953	6889	C	T	3	AGCGCGTTCAGTGGGGGCGGTAATAAAAGAAAACCAGGACAATAGCAGACAAAGGTTTTCCGTGCAGGACGGTTCTTCTCTGTCAGGACT	0.230114
623	5	4.873	74361	G	A/G	7	GTTGCAGCTCAGGCCTCTCTCCTGAGACCAAAGGCGTCTACGTGCTCTTCTTCCTGCTCAGCTCCCTCGTCCTGATGCTGCTGGCGGCGG	0.220339
624	5	7.011	1188	G	A/G	18	GTGGAAGAAACACTCCAGCACCTAAACACTCTGACACCTTGTTGTTTTCCTTCTGCACCGTCAGGACTTTGAAGAATTCCCAGAACACAG	0.226994
625	5	8.069	19253	C	C/T	71	ACCTGAGGTGAACACAGACATGAAGCAGAGGTTAACAGCTGTGTGTTCTCAGAGGGACCATCGATGACTGCGAGCTGGTGGACGGCCTGG	0.228324
626	5	8.379	103271	C	C/T	30	GAGCGTAACAAACGGAGGAACAGCACCGCCGAACGCTCACCGTTTATTTACACCCGAGATCGGAAGAGCACACGTCTGAACTCCAGTCAC	0.227011
627	5	9.561	93869	T	C/T	89	GACAACGGAGCCGCCATCTTGGACCAGTTCACTGTGGAGGTCACTAAATACAACCCCCCATTCCAGGTCAGTCCTTGGTCCAGAGTCTTT	0.227011
628	5	9.956	100575	T	C/T	33	CTTGCGCCAAAACACCTCTTCCTCCTCCTCTATCAGCTGCGTTTCCCGCCGCTACGCTCTGATTGGTCAGAGCAACAGCGTCTCTGACGC	0.22067
629	5	10.267	27580	C	C/T	5	CGAGCGTGGCTGTGAAAGTGGATCATAGTGGAGGATCCCTGTCAGTCGGCCCGAGGACTCGAACACATCTATTTATAAGCAACATCTGCC	0.225434
630	5	10.615	133670	T	C/T	4	CCGTCCGTCCTGACTTACCTATGATGGACTTGGAGGAGGAGATGGAGTGGCCGTTCCTGATGGGCGGGGGAGGTGGAGGAGGTCCGGCCG	0.219355
631	5	16.743	90114	C	C/G	5	GGGGCAACCAACACAAACACAGCAAGAACTACAAATGTTTAGGTGTAGGATCAATCACTGACAAACACTCATCGATCACTGGTGACTCAC	0.202055
632	5	19.067	120971	C	C/T	68	CGCGGCACCGTCCTCTGCCAGACCTCCAAACCTTTCTCCTGGGTCGAATGCCAGGGTCGGTGCCAGGCGGGGACCGAGCCGAGATCGGAA	0.207865
633	5	20.401	29060	T	A/T	32	TGACCGACGGAGGCTGTCCTGTCAGGAACATTTCAAATATCATAAATATGTCTTCATGCAAACTGCGCCGAGATCGGAAGAGCACACGTC	0.213068
634	5	26.925	13527	A/G	G	47	ACTGGGTCAACAGTGTATGACAAAAGCATGGACTGGCCTGATGTGCAACTGTTGGCCTGTGTGGGGGACTGGCAGCGTGCCGAGATCGGA	0.275281
635	5	26.925	121157	C/T	C/T	23	GCAGGTAGACAGGCAGCGTCCCCAGCCGACCCGACTGTCTGAGCCCCACCCACCAGTCCACCCACTCAACCCACTCACTCGCTGCTCACC	0.385057
637	5	37.488	42250	A/G	G	38	AGACCCTGTTGGACGCTGGACATCCCCAAACACCAGCGAGTACTTGGGGTTGTAGTATTTGTGTGCCGAGATCGGAAGAGCACACGTCTG	0.264045
638	5	38.792	856	G	A	44	TCACTACTCTATCTCCAGCACTGTCCCACCCACAGCACCATCTGATTGGTTACACACAGAGCCACGGCACGGGTAACAGCCAATCAGCAG	0.244318
639	5	39.217	132635	C	C/T	63	CCATGAGTGGTAATTCATTCTGCTGGGCTCAGAGTCTGAGCGGTTAAGAACAGAAAACAAAACCTATCAACCACCAGACCGAGATCGGAA	0.236686
641	5	45.605	108184	A/G	A	72	TGATGTCATCAAGGTGAGTCAGAGATGTGAGAAAGTGAGAGCTGGGGAGGAGGAGTATTACTGTAAGAGACGTACACCGAGATCGGAAGA	0.247126
642	5	47.324	90822	C	C/T	11	TGACCAGTAGCCCAGATTGTGGATTAATCTCGAGAGATGCCTGATGTTGCAGATGTGGGCCATTCGTATCAAACCACTATGACTATTTTA	0.244186
643	5	49.189	139523	A/T	T	58	CTAACGTGCACACTGACAGCACAGAGTGTCCTATGCAGCGAAAACGACCTTAACACGTGTATTTAGAGAAGAAAGATACACTACATAATA	0.25
644	5	50.054	65809	C/T	T	58	CAGTTACCACCAAAAAACACTCCATTGTCTTAAAAGACCTATGTCACCTTCACTATGTTGCCACGCGCTATAGCCCAACGTGCGCGCGTA	0.248571
645	5	50.054	123679	C/T	C	13	CCAGCTGCACTTTATACTGCCCACTCATCAATGCTCTCTATTGATCTGAACAGCAAAAACCACTGATCACATTACACACAGATAACAAGA	0.24026
646	5	50.054	137551	C/T	C	8	CGCTTCCCTGCGCCTCTCCCTTCTTCACCTCCTGCGCTGAACGCAGCAGAAACAGACAAAGTCTCGCTCTCAAACGAGCACTCTGAAGGA	0.244118
647	5	50.918	82408	A/G	A	52	CTGGTGCCCGCTGGCGAGCTCGTAGACGTGCTGGTGGTGGTGGTGGTGGTGGTGATGGGGACCGAGCGGGTACGGGAAGCCCACCAGCCC	0.245763
648	5	51.783	64561	C/G	G	26	GTAAATTAACTGTATGTACCGAGCTGCAACTGTTAAGCTACATCCAAAAAATCCCAGACAACGACAGCCAGCTGTACGGTGTGATAATAG	0.239766
649	5	52.213	141408	A/C	C	53	CGTGAAGTTCAGGCGCTGCATCACGCTCGTGAACGCCTGTCCCAGCAGCTGGAGCAGCTGTGGCGTGACAACCGAGATCGGAAGAGCACA	0.244318
650	5	52.642	60653	C	A	18	GAAGTTTCATTTCTGTCCTCCCTAATCATCATTCTCGTGTTCCAGTTATGAAGCAGAGAATGGCGTGTCGCCAGGTCACACCCCCCTGGG	0.258427
651	5	52.642	73969	A/G	G	34	TACCTCCACCTGAAGTTCCCAGGGATGATGATCGACTCCTCCGTTGCCCACAGGCGCCAGTGGAGGACTGTTAATCCGAGATCGGAAGAG	0.247159
652	5	52.642	119258	A/C	C	12	CCTAGTTTACTCAGTGTTTCTTTGTTTTGTTCTCATTGTCACAGTTTAAGAGGATGCTGAACAGAGAGCTGTCCCACCTGTCGGAGATGA	0.242775
653	5	53.507	61063	A/G	A	86	TTTTATGAGGATGGGGGAAACAATGACATATTCCTGCTGAGACACTGTCAGAAACAAAGTGGCAGTAAAACCTGAAAACGCTAACATGGA	0.241071
654	5	53.719	43051	C	C/T	43	TTTCCACCCCTCCCTGCTTCTACAAACAGGGCTTCAGGAAAGCGTGCCAGCGGCTTGGGGCGCTGAGACCATAACATGCCTCCATGGCGG	0.242938
655	5	55.053	53768	A/G	G	59	ATGCTCATTAAATTCAGAGATTGTAAAAATGAGCTCTGAGAGAGACAACCTTATGGCTACTCTTCGCCTCACGCTGGTGCAGAGAAATGA	0.232919
656	5	56.568	67734	A/G	G	9	GTTGGGGCATGTATCGTGAACCAGGAGAACAAGATAGTTGGCATTGGTTACAATGGTATGCCCAATGGCTGTGATGATGACTTACTACCC	0.241379
657	5	56.568	76357	C/G	C	4	TTACTGAGTTTTCCAGGGGTCAGTGAATGTGTGGTTTTGCCTAGAGGCTGTGAAGCCCGTCAGTCAGCTCAGCCACCTATGACAGTATGA	0.248408
662	5	61.415	72372	C/G	C	72	TGACATCTGAGTGAGCGTCATTATGGGAGCTCAGAAGGAATGACTTTCACAAATGTGAGCTGATGGACAGAGTCATTCCCCGAGATCGGA	0.25
665	5	63.075	26935	A/G	G	68	GCTGTATGTGTATCTGTTATTTTGTCCAGCAGCTTTACCTCTATGTAACCTATATCCACGTGTGTATGGGCACATTTTATCTTATTTCTT	0.24026
666	5	63.075	47248	C/T	T	41	GGTACATGCGATTTTCAGATGATATACATGCAGCTTATATCGGGGCGGCTGTGGCTCAGGAGGTAGAGCAGTCACCCACCGATCAGAAGG	0.248571
667	5	63.075	95961	T	C	7	TACCCGTTTCATGCCATTGTAGAAATGAAGGAGCACCTGGTCGACTGGGCATCGCGGGCCGAGATCGGAAGAGCACACGTCTGAACTCCA	0.252941
668	5	63.075	112640	C/T	C	72	CGCCTCAGTGGCAGAGCTGTACTGGAGGACGTTGTCATAGAAACGAGTGAGCTCTTCTCGCATGTCCTTGGCGCTCTTCCCTCCTGAGCC	0.25
669	5	63.075	120547	A/G	G	14	CCTGTGAGGAGACGTGGGAGGGACGTTAATATATGCCGCAGTGCCAGGACCTCCTCCAACACTGGGTGACTAGGGAGCCACCACGTCTTC	0.244318
670	5	63.179	19232	C	C/T	23	ATAGTGCAGCAGTGGGAGTCCACGGGGGAATATGAGGAGGTAAAAATGAAGCAGGGCAGTGGGGCTGACTGTGTGAGGATACGCTAAGGG	0.247024
671	5	63.179	92704	C	C/T	66	TTTTGTCTCTGGGTCATGATCCTCAACATGAAGGTTTGGGACATCCCAGGCCTGTTGACAGAGATCGTTGCAGACTTCAACACAGTGCTG	0.239766
672	5	63.224	24843	C/T	C	13	TGAACTGACCCCTGTGTTTCCTGCTTTTGTTTCCTCTGTAGGTGGCACTATCCAGACTGGCCTCAAACCTCAGCAGCATGGTGAACAATC	0.237654
673	5	63.481	111653	A/C	A	50	GGCTGCTTGGAGGCTTAAGACATGAACATTGACATGAGCAAGCCATGGACAATATACATGAGTATACAGACACTGTTAGCAGGTATTGAC	0.25
674	5	63.673	53240	A/G	A	78	GTCAAGCACGGAGAAAGTGAGCGACAGAGGCAGGAGCTGGCTGATAAGATAACCAAGATGCAGGTACGGACAGAGCGGCCTCTCTTAAGC	0.248485
675	5	63.891	56005	C/G	C	73	TACAACACGATAACAGAGTTAGCTTAATGCAATGTGTACCTTTATTACAGTGACAACAGAAACCGTTAAATAGCAGTTTTAAGTCCCAAT	0.245342
676	5	64.454	61131	A/G	G	28	CTCTCAGCCCAAATTTTTGTTATTTTAAGGGCGCACTATATGCCTTTTGTATTGTAGCAGTGATGACAGGGGACAAGTAGAGAGAAAGTT	0.243421
677	5	65.018	122033	A/C	C	51	CTGATTACATTCCTCTAAAGTGGTCCAAATCAGACGAGATTTTCAGGCTGAATTCACATTCCTGATGGGTAGAAGTGTTGAACCCAGGCC	0.24269
678	5	65.407	90907	A	G	85	ACGTGTGTTTAATAACCCAGACAATCTTTCATCCCTGTTTTTCACCCGCTCTTTCCATCACCAACTCTCTTTCAGTTCTGATCCATGACT	0.259036
679	5	65.516	75067	C/G	G	4	GTACGATGCTGTCTGGCTGCGAATAGCTCATCTGAGGCTTTGAATATGCCTGGTCACCTGATCCGAGATCGGAAGAGCACACGTCTGAAC	0.248588
680	5	65.516	119266	A/G	G	17	ACTGGTTCACCGCCTCACTGTTCGCTGAGAGCGAGGCGACACTACCTCGTCCCATTTTTATGAAGTTTGAAGAAAGAGGAGAATTATGGG	0.253472
681	5	65.516	139709	A/G	G	55	CAGTGCACCAACATCCTCTCACAGGTAGGACAGTGAAACTTTGCTGCTGGAGCGGAGGAGATGCTGATTGGCTGTGTGTGTCTGTGACGC	0.247126
682	5	65.74	29690	A/G	G	90	CTTGTTCAAGCTCTGTTAAGATTGCAAAACAATTTCAGCGGAGAGTTGAGCTCGTGTGCAAAACTTCATGTGATTTTACCCACGTTTGGG	0.25
683	5	65.919	119794	C/T	T	46	GTATGTGACAGCCTCTGTGGTCTACCCTCTCTTCTTTGTTCGAATTGAATGCCCCTACGACGGCTGTGCTGTCCGAGATTTCCGCATTGC	0.248571
684	5	65.919	121234	A/G	G	48	CACAGCTAAACAATATTTTGGCTATTGATTTTCCCATTGTGCACCATGGGCATTTTACTATCAAGTACCCACATCACCTGGAAGTTATCT	0.237805
685	5	65.929	41871	A/G	G	34	TGAGCAGAGGGCAATGGAGGTGCTGAGGAGGACGGGTCCTCTGGTCAGACTGAGGTTGCTGAGGAAGGCCGTACGTCTGAGTCACATCCT	0.25
686	5	66.919	103577	G	C/G	29	TGGAGGATGAGGGATGGGTGTGACGTAAGGTAACAGGACTCACAGGAAAGGGGGCATTTCCTGTTTGACTTTTAACATTAAGATGGCTTC	0.245342
687	5	66.975	138162	C/T	C	19	AATTAATCTGGGACTGATTAGACACCTCCCTGATGGTACTGGTGAAGGATAAGAGTAAAAACATCTAGAGTGCTTCTTCACTTCTGCACA	0.24183
688	5	67.142	48067	A/C	C	85	CAATACCTTACAGTGGGTACCCTCCCATCCAGGAGACAAATCCTTCACTGGAGGCTCTAACTGATGCTCAGGTAAGTGTCTCCTCCAGCA	0.254967
689	5	67.33	60346	C/G	G	36	ATGCACTGCCTGAATATGTCTTTCTCATGCTGTATCAGAACTTGCAATGAAAGTTTTATGTCTGTTTAACTTACATACTGTAACCCAAAG	0.243902
690	5	68.359	49236	C/G	G	4	CCTGAAGCGCCACCAGATGGTCCACACGGGGGAGAGGCCGTTCCCCTGCTCCCACTGCGGGAAGCAGTTTTCCACCTCCACCAACCTGAA	0.25
691	5	68.369	76556	C/T	T	46	CGAGTGGTGGGCACGGCTCTGTTTAACAGAGGGCATGTTGCTTGGCAGATAATTGTTCCTCTCCTCTCATTTGCCGAGATCGGAAGAGCA	0.25
692	5	68.369	98303	G/T	T	59	GGGATGATTTAGGAGAGTAGTGTGGCACAGAGGAGGCACTTACGTGGGTTGAGAATCTGCACAGTGGAGTCAGGGTCCGAGATCGGAAGA	0.247126
693	5	69.643	81985	A/G	A/G	70	AGGAGGTTTATCACAATCTCTTTTTCCGTGGCGGGAGCCCAGTTTGTTATGTTAGAGCACCCTCACAGGAAGGGCGTCATTTCGCAAAAT	0.364162
694	5	70.474	119405	A/T	T	55	GTCTGTGTGACGACTGAAGACATGAAAATGGTCGGAGGTGGTCTGAGTAGACTCTGCTTCGGCTGTTCTTCTTAATTTTGATCGATTGGT	0.245455
695	5	71.671	118292	A	A/C	81	CACAGGAGAGAATGATTAGTAAGAGGCAATTCACAAACAATGACAAAACTAGAAGACATGAACCACTAGAGAGCCTTTACATAGAACTGG	0.25
696	5	71.997	41445	A	C	86	GTGTGGGCTGTACAATCTGCTACATATCACACTCTCTGTCCTGAGGATCCTGATACATGGGCCCATAAATGCAGAAGCCTGAAGAATGTG	0.253289
697	5	71.997	72315	C/T	T	64	TACAGAACAACATAAAGAGAGTCATTAACCAAGTTGATCATCTTTGTTATGACAAAACAGGTCTTGTGTTTCATGGAACAATGTGACTCT	0.247126
698	5	73.619	30835	C/T	C/T	52	GAAGCGCCTGTCTTGTTCAGAGTCCCTTTACATGGAGGGAGACGCGAGCCCTCCCCTTGGTGCCCGAGATCGGAAGAGCACACGTCTGAA	0.362069
699	5	74.166	1473	C	C/T	36	CTGTCTCTGTATCAGCAGACATCCCCATTCAAGTGCCCCTGGGCAAGTCCTGTGGTCCCCCGAGATCGGAAGAGCACACGTCTGAACTCC	0.254237
700	5	74.863	63494	A/G	G	6	CACAGACTTGAAATCAGGCAGAAGTGAGCACAAATGTCAAAAGAGCTCTCCTGTTGAGCAGAGCAGCAAAATTAAGAGGCCTGATATCTA	0.256173
701	5	74.863	78563	A/G	A	2	TGCTTTCTTATATGTGTGTGTTTGCGTATTGATCTTCTCCAGGCTCTGTAAAGGCAGCACTCTGGGAAAGAAACTGACACCGAGATCGGA	0.248521
702	5	74.863	107787	A/C	A	5	CGTCAAGAAGCGACCCATCATGCTTCAAATGCAATGATGTTCTCGGGGAGTCTCAGGGGGCCTCCGAGATCGGAAGAGCACACGTCTGAA	0.252841
703	5	74.863	134298	A/G	G	82	AAGACGCCGCTCCTCAGCTGCACTTTGTACTGGATGTTGTGGAAGCTGACGGTGGATCCGCGCGGCTGCTTGTTCTGGTCCGTGACGGCC	0.251412
704	5	74.863	141188	A/T	A	39	GAGCAACAGAGGGACAGGCTGTAAACTTTACAACCACAACTTGTCTTAAAATGACCAAACCACAAAACTAACTGTGATGGAAGTAGTGAC	0.231788
705	5	75.279	141269	C/G	C/G	78	AAGTCTCTCCTTGGGGGAGAAATGATAATAGTTAGGCATGAGTGCGTTCAACTAGATTTCAACTAACTGATAGGCGTCAGTTTGAGCCGA	0.364162
706	5	76.235	68590	A/T	T	26	CACATCTAACAGGGGGACATTTCCAATGATGCTGAAACTTTAATGAGAGCAGGCAGATGAACACAGCTCATCCAGGAGTGTTTAGCCGCT	0.246575
707	5	76.368	90680	A/G	A	63	CTTGACAAGCAGCCCCTGGATGACAGTAATTGTTGCAATCGCAGACAGAGAGCAATTAATGAGGGGGTCAGAAGTTTCCAGAAGTGTGTC	0.245509
708	5	76.826	47097	A/G	A	10	AACAATAATATCAGCACAACCTGAATTCACACATGCGCGCATGTACATACACACACATAGTCTTTGGTGAAGATGGTGGATGCTTCCCAC	0.248571
709	5	76.875	16009	G	A	15	CTCTGCTCGGCTTCGCAGAGTTTTAAACTTCAAGTTTCAGCTCATTCTTTCACTGTCTGACCTGCAACTTTACTGTTTTGGTTCACTGTC	0.257062
710	5	76.875	16972	A/G	G	64	TCAATGTCACGGCTGCCAATCGAAATGACTGCGGGCCAATGAGAGCCCATTTTCTACCCATGCGAACCAGTTAGGTCAAAGCAATGGCAA	0.248387
711	5	76.875	28522	C/T	C	42	CCCGTTTGGCACTGAGAGCGCATTACCTGCCCTGTGAGGCTCAGAGGGACCGACATGTGAGGCGGGCTGAGCAACGGGGAAGAAACGCGT	0.247191
712	5	76.875	119783	A/C	A	33	TGTTTCTCAGCTGGAAAAGGGAAATCCTGAGTAATGAGAGAAAAGTTTGTAAGCTTGATTCTACATGAACTGCCTAAGGAGAGTGGCGAT	0.25
713	5	76.985	72151	A/G	A	70	CAGTTGCTATTAGAAGGACTGGCACTGACCTCTAATAGACCTCAGAGATTCTCACAACTATGAATAGCAAGAACACGCCCCTTTCAAACA	0.246988
714	5	77.17	133028	T	C	51	AAAATCCCCACCCTGCATCCTCTGCGGTCCTGGATCCTCCACACAAGTTCTTTTGTAGTTCAGGGTAGAAGAAGCGCAGAAATCATGTCA	0.257225
715	5	77.344	81371	A/G	G	39	TGTCACAGCTGGGCTTTGGCGCCACCTTGTGGCTGTTAGCCAGCATAGACGATACAGTATACTGTAATGACCTGAATTACGTATTTTGCA	0.251429
716	5	77.464	93150	A/G	A	24	TCTCTCACTTTTTCTCTGACCCAACTGCTGATGGACTGGGGAGGATACAGCCACACTTACGCCTCGTGTACCGTTCACCTGGCCGAGATC	0.252809
717	5	77.466	69940	C	T	89	ATAGCTTCCTGTCTGTATGGCTTGTCACATTACCACCACTCACTGAAGTAATTTACAGCAAAGGACTTCACATGCTGTACGCAGCCTACG	0.251497
718	5	77.469	46336	C/T	C	69	CTACACCAGGTAATAAACCTCATTCTCATATCACAAGTAGATTGCCAAGTAATATGACACATCAGGGGTAAATTAGGGTTCAGTATCTTG	0.242138
719	5	77.942	83223	A/G	G	41	CGGAACATCTGTGGGTCACAACACTGAGCGCTTGACATACATGCTGCCTCTAAGCCCCGAGATCGGAAGAGCACACGTCTGAACTCCAGT	0.251445
720	5	78.354	104472	A/T	T	72	GATCAATGAGTTTAAACACTCAAGCTTTCAGGCCTACTCCCTTGACACAAAGTGATCAAGATTAGGACAGCTCCGAGATCGGAAGAGCAC	0.247059
721	5	78.647	101605	A/G	A	45	CACAGGGACAAAGAAAGAGCCAGAAACGGGCCCAAACACTTAAAGAAGGAGGGGAGCAACTGGCCCGCTCTGCATAGCTAGCTTAACGTT	0.25
722	5	78.945	58146	C/T	C	9	GGAGAGGACGGTTTCCCAGGGGCCAAGGGGGAGATGGGAGCAAAGGGGGACGTTGGAGATAATGGAGCTCCGAGATCGGAAGAGCACACG	0.25
723	5	79.076	76514	C/T	C	31	ACATTAATCATCACTTGCTCCATATCTGCGTGTGATTCCTCCGTGAGGATTGGAAGGAGAGTGCGCCGACTGCATTTCCTCAATGAAGAC	0.25
724	5	79.24	136819	G/T	T	1	GATGCAAGGCTCAAAGCTCACCTTTCCCAGGCCAAAGTTTCGGAGTATTCCGAGGCAGAACCGAGATCGGAAGAGCACACGTCTGAACTC	0.255682
725	5	79.547	122743	A	A/G	42	TGGGATAGCAGACTTCCTCACAAACAGACTCCAGACAGTTCAGATTGGCAGTTACACCTCCTCCACGCTATGGTGCTTGACACCGAGATC	0.25
726	5	80.107	49199	C/T	C/T	50	GAGCCAATCACTCTGACGCAGACTGCTTTGTGCTCGTCTTCCTGAGCCACGGCGAGAACGACTATGTTTACACCTACGATGGCAAGATCA	0.35274
727	5	81.104	30670	G	A/G	30	AATGATGCCAACTGTGACTGCTATCAAACGGGGGATGGCTACGCAAAAGACGCCAGGTTTAATTGTCCTTCGTCTTTGGTGGTGTCTCCA	0.25
728	5	81.301	96064	A/T	A	38	AGCTGCTTGTACTTTGGTCTGAGTTGTAAAATATCCCTGAGAGCCCTTCACAGTATGAGTCTTCCAGCTTCAGTATCGGTCAGGGGTCAA	0.251656
729	5	81.538	78571	C/T	T	56	TGCTCTACTTCATTAGCAAGCTTACAGGATGTTGTGGTATAAATTTTCTTGTAATTCCCAGGTAACAGAAGATGTAATGATGTTTCACCC	0.235849
730	5	81.707	83214	C	G	1	CCTGTTATGTGGCTTGATGTTTTGCGGTATTCACATCTGTGCTGAAAACAATAATGATCATTCCCACTTGTTGTACAATATCACCAGTGG	0.248555
731	5	81.707	100248	A/G	A	4	TGGACTGTAGAATAACGGTTTGCAGATCGGCTCTGCACAACCAGGAAGTGTAAATATGTTGTCTTTCCTACGTCTTTGCCACGCTGTCTG	0.245714
732	5	81.707	107113	A/G	G	75	GATTCTCAGAAGTTTCTATTTGAGATACGGATCACTGATACTTCACTTCACATGTGCATGTGTGTCCTTGTTTTACATGTTTCCAGCGTC	0.25
733	5	81.707	116641	C/T	C	3	TGCCCAGCAGGCTACAAATGTATGTCCCAGCCTGGAACTGCAAACTATAGCTGTTCGTCTCTCTGTCATTTTGACTACTGCCACCACCAC	0.263473
734	5	81.897	74133	C/T	C	88	CAGCCCAGGGTTGTTGAAACTGCTAAATAATATCAAATCCATACATTGACTAAGCCATAGCCTGTCCAGGTATGTGAATGTGCCATGCAC	0.236025
735	5	82.113	106392	C/T	C	13	GTCTTCATTTGCCTCTCCTCCTATCTTGTCTTCCAAATTATTACTTGTCAGTATAATTTGTTTGCAGCTCTCGTGGACTAGATCCTTGTC	0.236364
736	5	82.316	78834	C/T	T	72	TGAAAATCCTTCTGTTACAGCATCTGCCAAATTCTTGGAAGATTTAAAAATCTCACCATAAAACTGATGAATGACGCACATTTTCTGTTA	0.244755
737	5	82.519	114613	C/T	C	26	CACACACTGGCTGTCATTGTGTCTCTGTGTCCCCGCCCACTCTGCAAGTGGGGATGGCTTTCAGCACCGAGTGGATTTGTTCTGGGCCGA	0.251429
738	5	82.519	123043	C/T	T	26	GGGTGGCTACTATCATCATATTTATCAAAACTGACCCGCAGTTCGATGTTTTGGGCTCATTCAAACGCGATGTGTTGAAATACAACCTTC	0.244048
739	5	82.926	56532	C/T	C/T	28	GTGGCTCTGAATGGCAAAACCAAGGGACTCTGGGTCCACGGAGGCCCCGTAAACCTCCCACGTCATCCCTTGTTCATCCCAGACGACGTC	0.36
740	5	83.491	41492	C/T	T	40	CCGTGCACAAATACAAATTTGGCTTGATGTTAGCTAGTTTGTTTTAACATTTTCTTCCTTTTCTTGTTTTTCTGTCTCTCCTGCTCAGCT	0.242424
741	5	84.252	97897	A/G	A/G	43	GAGAACCTGGAGAAGCTGCTGCATGACGTGAGTCGTGGTGTCAGGGAGGAATAAAGATGATGAAACACTTTCACCGCACAAACTGAGCCC	0.364162
742	5	84.753	114571	T	C	5	CTGCTGTGAGTGCATGCAGCAGTCACCTCATTAGTTCAGAGAGTTCACACATCAAACATCTGTAATTTGCAATGTTTTAACATACATGTG	0.236111
743	5	85.902	37009	C/T	C	16	CTCACAGTGAGGAAACCAAACCTCCTTCCAGCCTGAAACACCCTCACACAGACCAGGAGACCCTGGAGACCAGGATCCGAGATCGGAAGA	0.25
744	5	85.902	55032	G/T	G	18	TGATCCAGCTGAATCTGGTCAGCTGGTTCACAACCAGGAACTGCAAATTGAGAAGTCACTGCATTACAATGGCTTATGGCAACAACCTCT	0.248588
745	5	85.902	81226	C/T	C	51	CTGTGATGCTGGCAGAAGTGTTAGCCCAGCTGGCAATGTGTGCATCTCAATGGCATACCGAGATCGGAAGAGCACACGTCTGAACTCCAG	0.248603
746	5	85.902	97841	C/T	C	42	AGCCGAGCAGGTAGCCCGCTCCTGTCCCACCTGTCTTCTTCCTCCTCTTACCCGTCTCCCGAGATCGGAAGAGCACACGTCTGAACTCCA	0.248588
747	5	85.902	123832	C/T	T	8	AAGGGGACGATCGCCTTAATGTTTGGTTCACCTACACCTGGAGCGGGTGGCCTCCAGGGCTTTCTGGTGCCTCCGTTTGTTGAACCTCTT	0.25
748	5	86.049	54215	C/G	C	57	AGATTTTCAGCTCATGAAGAGCTGGAGACCACATGAAACACTGTTTGATGGTTAAAGCAAGTAGTGAGAAAGCAGCTGGATGAAACCCCC	0.242604
749	5	86.279	14731	C	T	21	AGTTCAGATCATGTGATACCCAAGTTAAAATGATGCAATACGCTATCACCATATGAAGTGTATTCTGACATAATCTTTCTAAACATGTAC	0.25641
750	5	86.279	46130	A/G	A	21	TTCACATCTCATTTTTTGGGAGAAGTATAGTCTGCGTAACGATGCATTAAAATCTTATTCTAAGTGAAGGAACAGTCATAATTTCAGATG	0.248466
751	5	86.279	54303	A/G	G	11	GGAGAGGTGAGCTGGATTTGTAGTGCCTGGCAAGATCTGGGCTCGACTGGTGCCTCCTGCCACCGCCCATCCGCGGGCTGCCGAGATCGG	0.247191
752	5	86.279	57023	A/G	G	14	TGTTGAGCCGAGCATGGAACTACAGAGGGGTTACAGGTCAGTGACAGGATGTGGGCCGAGATCGGAAGAGCACACGTCTGAACTCCAGTC	0.25
753	5	86.279	65698	A/G	A	24	GTGAAGTCCTCAGGGGCGCGGGCAGGCTTCACCAAGCGTCGCCGTTCAGAGCGCAAAGTGACGCGTATGGTGGTGGTGATCGTGGTGGTG	0.25
754	5	86.279	78193	C/T	C	48	GTATTCAGGCATGCTTCAGTCACTTCAGATATCTCCAGAGCACGATTCCATTTAGATGGAGGATATCAATAATCAGTCAGTGCGTCGTAC	0.244118
755	5	86.279	89054	C/T	T	76	GTCGACGAAAGGCATCCTGAACACTGGACAGGAGTTTACTCTCTGCTCTGTGTGAAGACGAGGACCAGAGACCAGTGGCAACACGGCAAC	0.251429
756	5	86.279	112054	C/T	T	40	AGTGCTCACGGCTGACCTGCCGACCACCAAACTCTCAGACGCTCTCCGTGTAGCTGGCCACCAGAGAGACACACTGTACTCTACCGAGAT	0.248588
757	5	86.453	74230	C/T	C	82	GTCAGCAATGGTGGCCTCATAAGCAGAGTAGTCACGGGAAGTGGGGGCAGTCTTGCTCTCCAAGAACTGGCGGATTTTGAGCTCCAGCTC	0.247059
758	5	86.657	10850	A/G	G	71	GTAAAGTGGAGGCAGGCTGCTGCCTCTGGCCAAACCATGGAAGGACTCTATTTTGATGTGAAGCCCCGAGAAGATAAACCACACACACCA	0.245161
759	5	86.664	77540	A/G	A	32	GTCTTCTACCTTGCATGCCTGCATTAGGGTGGGTTATGTTTGATCAGAGCTAGATCAAAACATGTATTGTTTGACCACATTGGAAAAATT	0.236842
760	5	87.646	98754	A/G	A	10	GTTAGGTCCATGCCCGCTCTACAGCCAAGCTTGTTTGTCGACATAATCTGGTCTGTGGATAAAAGACAGATTTTTGTGAGCAACAGGAAC	0.242236
761	5	87.801	78132	A/G	A	15	ATCGCCTCTCCCTCATCCTGCTCTCGGAAGCGCCTCGCAATGTACTGCACTTCCTCCAGGATCTGGGAAATTTCTGGAACCTGCTCTATC	0.25
762	5	87.801	108531	A/G	G	38	CTGCCCAGAGAAGAAAGATGGCGCTCCACGCTCGGGGAGGGAGCCAGTCCACCAGAAGAGGGTTTGGTGCCAACAGGAGAGGCCTGTTAA	0.248521
763	5	87.848	89424	A/G	G	6	CTCCAGTCCCTCCAGACTCAAACAACACCTCCCCAAATGGCATCTTGCTGCCCCATGGAGTGGGACCAGGCTTTTCCTCCACCTCCTTAA	0.247093
764	5	88.134	131241	A	A/C	31	TAGAGCTGCATTCCTCTGACAGTCAGCAGAAACATTTACAATAGGTGTGGTTACTCAAAACTTCTCCAGACCTCAAGACAATTCCCATCT	0.256667
765	5	88.505	75240	C/T	C	20	GAGTACAGGATGACTCGGCCACGGCGACGCGTAAAGACGGTTTCCAGAGTCACCAGGAGGAGCACGGAGTCCAGCAGAGGCAGGACCCGA	0.247191
766	5	88.56	26692	A/G	A	40	AGTCTCGCCCTCTACCAACACATATAAATACGTTCATATATAAATGAGGCAGAGATTAAATAACTACTGCTGATTCCTGTGTTGACAGAT	0.242331
767	5	88.56	37590	A/G	G	69	AGAAACCTGCAAGAAACTAAGTTTGCAGAGACAGAAAGTCTGCGCATGAACTCAACTAAAGCTGAACCGCTGAGACACCGAGATCGGAAG	0.252874
768	5	88.56	60135	A/G	G	13	AGCTGGGTTGTTAAGAAGGTTGTCGTTAATGAGGTCACGACTGGTGTCATGGGCGTAAGGTCCTGAAGGGAAAGGGCCAGCATGATTGGA	0.245763
769	5	88.56	81842	A/G	G	6	ATCACGTGATTTAAGGGAATCACTCGGACTGAAGAGAAAGCGAAAGCTGGTGACACCTGAACCCTGTGTTCTTCTTTCTGTGTGTGTGCG	0.254335
770	5	88.56	115459	C/T	C	6	TTCTGTCCTGAATACTGTTAAACTGGGTGAGCAAGGACCAACACCCTTTGTAAACAGAGATACAAGTATAACCGAGATCGGAAGAGCACA	0.247126
771	5	88.56	136063	C/T	T	72	CTAGCTGATAATGTGAACCACCAGTTAACATAGCTGCTGGTCACATAACAATATGGTTGTCAAGGAGAGTGCGACAGCAGGGGGTGTAGA	0.23913
772	5	88.739	106218	A/G	G	43	GACGAACAAAGTTTATTTTGGAATTAGTGGTGAAAAGGGGTCGGGGTTGTGCTGGTCCGAGATCGGAAGAGCACACGTCTGAACTCCAGT	0.244186
773	5	88.938	56584	C/G	G	54	CAGAAACATCGCATTAGGTCGCATACCAGTTAACAGTATCAGTCAACAACATCGTGTACTTTGTTGTTTGCATCTCTCTGGGTCAGTTTC	0.24026
774	5	89.104	133672	A/T	A	19	GATCAGAGCTTCACCAGGTCTCATCTGGTTTGAGGATGAGGATATTTCAGATCCAGTGCTCACCTGCTCTTCCTCAGCAGCACACTGAGC	0.248588
775	5	89.315	25354	C/T	T	41	ATGATCAGCTGATTGGAGGCAGGTGTGCCGAGCTGTGCCCTGCCTCGGCCAATGAAAACACAGAGGAGGAACACGGGGAGGAGACACGAG	0.244253
776	5	89.315	27199	A/G	G	51	AGGCATGCACGTCTGCATGTATGGATGTGCTTGTCATATTGCAGTTTAACAACCACGTTTACTGTTTAAAGCCGAGATCGGAAGAGCACA	0.241477
777	5	89.315	74745	C/T	C	4	CTCCGCACGTGCTGGCATCAGTGCAGCCACGGGGCACCCACAGGCCCGCCACAGCGCCGAGATCGGAAGAGCACACGTCTGAACTCCAGT	0.248555
778	5	89.315	138868	A/G	A	56	CATGCCCACTCTTACCTGGAGTGGAGGCACAGTGAGAGTCATGTTTGATTTCTTCAGTGCCTTTAATACCATCCGAGATCGGAAGAGCAC	0.236686
779	5	89.502	81202	A/T	A	67	AGCAACATGCTTCCCTCGGCCTGTGGTGTTTTTGTTGTTGACAACTTGTTCTGTTCCCATCTGTCGTTTCATTTCTTCATTTTCCGAGAT	0.251445
780	5	89.641	55064	A/G	G	15	TGTTGGTTCTCACTACACCTTGCTGACACTGAGGAGATGGAAAAAGTGTTTGAAAGTAGATTTACTTTCAGTGGTCATCACCTGAGAGGA	0.232704
781	5	89.692	64268	C/T	C	5	CAGACAGATTACAGCATCATCCACACCCACATGAGGCTGAGAAGCAAACTGAAGTGGGTCAAGAGCAGGTTTCACCTGTGGCACTAGGTG	0.25
782	5	89.692	115916	C/T	C	8	AAAGAGACAGAAGAGGAGACAGAGACGGAAGAGCACAATACTACAGGAAGGGAGATATTTAGTTAGTAACATGTATTTATGGGATATGAA	0.234177
783	5	89.849	35849	A/G	G	32	CCATTTGATCCCATTATAAGTGCATTGTGCTGTAATTACTCCAATCCGCCAGGTGGCGCTGTGATGTCACCGTCACCGAGATCGGAAGAG	0.251479
784	5	90.203	111626	A/G	A	19	CCATATGCTGAAGACTCTACACAAATGCAAAATATGCATGCATATTGTCTTCATCAGATTTTAGCAGTGCACACAGACATTGTTTGGGTT	0.244898
785	5	90.696	63224	T	C/T	82	ATTCTTCCCTGCCTCTTTATTCCCCTGCATGTCTGCCAGTCTCTTCCTCCCTCTCCCAGACCACTCACCTGCTTGTTGCTATTCTCCGAG	0.251613
786	5	90.83	94689	A/T	A	32	TTTCACTAAATTGTGATTGCACATCTGGCCAAACTGCACATGTAATAAAGTCAGTGCTACACACAGGATGCTTGAATGTCGTGGTGTTTG	0.244253
787	5	91.233	30793	C/T	C	12	TGGAAAAAATTCTGAACTCCCTTTGAGGTTAGCCTATGAAATGAAGACAAACGGAATGTAGGGAATGGTCAGATTTATTATCCGAGATCG	0.248555
788	5	91.587	33599	G/T	T	16	CCATATGTGTGCTATGATTGTACATTGCACCAGTCAAGTCCACTCAGTCTTGTTTAAGCCTGAAAGCCCATGTGGTATAACTGGGAACCG	0.251634
789	5	91.587	115586	C/T	C	66	GATGCACGGCTGGGCGTGTGGACGTGCCGCTGTGCGCATCCTCCTGCCTCCTTCCTCCTCCCTTGCGCGCACAGCTGGCCCTCTCATTGG	0.25
790	5	91.965	1228	C	C/T	55	TGATGAGGACGGCTACACTCCACTACACCGTGCAGCGTACAGCGGCCATGTCAACATCATTTCAGCCTTACTCGCTGCCGAGATCGGAAG	0.245763
791	5	91.965	13922	G	A/G	33	CCTACTTTGATCCCTGACAGTGTCAACCCCCCGCAGTCCACAGAGGAGACGACCACAGAGGACACCGCCCCCGAGGCTGACGCTTCAGAG	0.252874
792	5	91.965	80993	T	A/T	10	TGTTTCTGATGAAATATCCAACCACTTGTGTGTGTCTGTATGTGCATGTGTGTGTGTAGGTCCATCCCGAGATCGGAAGAGCACACGTCT	0.25
793	5	91.965	108098	A/G	A/G	46	AATAAACAGTACTTCATGGCAGAAGGGATCATCTTTGTACCTCACACTGTCTGCTGTGTTGTAGGTATGCTTCTGATGGGTTTCCTGCTG	0.361582
794	5	91.965	109934	G	A/G	46	CTCTCTGAGGCCAGCTGCGAGACCCTGCTGTCAGGCTGGACACATGAGGAGCTGACCGAGATCGGAAGAGCACACGTCTGAACTCCAGTC	0.25
795	5	91.965	134576	T	A/T	26	CAGTCAGCCACGGCGTTGCCGTAACTAGCCTCTCGGTAACGGCTACGCTTTTTAACTGCACTCACTCTCTGGGCAGCGGCAGCGGCGGCG	0.25
796	5	92.554	36172	A/G	G	34	CCTGCACCAAGTGAACTCTAATTAGTCCTGGATATGTTTCTGGTGTCCCCCATGCTAATCCACATCCACTCACTCACTCTCCCACTGAGT	0.245509
797	5	93.133	55377	A/C	A/C	48	CTCACCTGAAGTTAACGCTAACGCAGCTAGCACGTTAGCACCTCGCTAGGTAACGCGTGATATTGGTGTGTTTACCTGCGGTCCTCTGCG	0.360795
798	5	94.326	69752	G	A/G	14	TAAATCTCTCTGTGATTAACAGACAGTGGCCCTCATTTTGAGGAGTGCTCTCCTTTGACTAGTCAAATGAATGGTTTATTATGATGGAGA	0.247024
799	5	95.21	32880	C/T	C	49	CCCTTCAGCCTTTCAGTTTTCTGTGATCACTGAGGGACAGGAACGGTTTTTTCCCTTCAAATCTGTCTGCTGTGTCTCATAAGATCAGAA	0.223602
800	5	96.374	123092	G	A/G	23	CAGAAACAGGTGGGTTGACGGCGCAGTTTTTTGCGCATTGCACAGTTCTACGATACTCGGTGAAGGTCAGTGTCGTGCACGCTCTCACGA	0.245342
801	5	97.085	70964	A/T	T	22	TTGAAAGTTCTGTACTGTTGATGAAAAGCAGTCACTGTAGCAACCTTAAGCACATCTATCGGACACTTACCTTTGGAGACTGAGCCATCA	0.236527
802	5	97.595	121994	A/G	A	60	CCTTGAGAAGATTGTCATGCAAGGCCAATTCAAGAACTTAGGCAAGCTTCATAAGGAGTGGACTGAAGCTGGAGTCAGTGCATCAAGAGC	0.251429
803	5	98.77	35810	C/T	C	28	TATTCACAGATCTGCAAGAGACAACTCTTGCACACCTAATGTGAAAACTATCAAGGGAAATGCCAGCTGGAAGCAATGGAACAATGGAAG	0.243243
804	5	99.524	74229	C/T	C/T	71	TCCTTTTTAACTCTCAGATGGAGGGATAGATAGATACATGGAAATAGAGTGAGGGGTAGGGGAAGGGGCGTAGAGTGCAAATCCTTCTCC	0.365625
805	5	100.719	110199	A/G	G	29	TCTCTACATTATCTTGTAGGCATTTGTCGGTTTGTATGGAGTGGAGGACTCTGCTTAGGGCTCTTGAGTGCTTTAGTCTACCTGGCTGCA	0.243243
806	5	102.104	119895	G	C/G	87	ATGAGATCTTTAAATGACTGGATTTTGTCATTTTCCAAGCAAATGTCCTGATGTGTAGCTGTTGTTGCTTGTATGAAAAAGATAGAGACA	0.248503
807	5	103.084	109291	A/G	A/G	7	ATGAGAACATTGTAAAGTCAGCGTGGCATAAATCTTCACCAGCCTCCCAGAGTTGGTCCAGCGAGAGAGCTGAATTTTACACAGAAATAT	0.367089
808	5	104.071	119165	A/C	A	18	TGAGATGCTAGGTAGGGACATTAAGCCATGGATTTTCCATATTAAACCTGAGACTTGATATATGTGGGTAAGATATCATTATTTTTACTC	0.248276
809	5	105.121	136391	A/G	A	32	CACCTCCTGTTCCTAAACGCCGCACAGTGCAATTAGTCATCGAGCCTGCTGCTTCAGAGCAACCACAGGTGACTCTGGTAAAGATGGACC	0.244048
810	5	105.873	3674	A	A/C	42	AAACGTGTCTGAAAGTGAAGATGAAAAAGGGGTTTCTCAAGAGTCGAGCCCGTTGACTGAGAGCAGCAGATGAAATGGCCGAGATCGGAA	0.236667
811	5	106.73	1616	A/T	A	46	TGCATGAGTAAATACACTCCTATTTTAGAGTTTTGGTATCTGTGATTTTTTTAACTCTGCACAACACCTTAGTTTCTGTTGCTCTATTCC	0.234266
812	5	107.251	115357	A/T	A/T	79	CCTATCCCAGCTGACATTGGGCTAGAGGCAGGGGTACATCCTGTATGGACTCGCCAGTCTATCGCAGGGCCAACACATTTAGACAAACAA	0.363636
813	5	108.576	31370	A/G	A	60	GGCAGCTGCTTTTGAAAGACCCTGACCTCTGATCTTTTGGCAGAAGGGGTGCAGGCGCTAAATCATTTGAAAATTAGCACACTGAGCTCA	0.24359
814	5	110.315	111102	C/G	C	22	AGCTTCACTCAGGAGTCTGAGGTGACTCTCAGAAATGACTCACTCAAAATGCCTTGGCCGAGATCGGAAGAGCACACGTCTGAACTCCAG	0.233766
815	5	111.795	125141	C/T	T	38	GAATTCTGCATTAAGCAGAAATGCATCTTCAAAAGCATGACTGTATCTTCACAGAGAGGTGAAAAGTGAATAGCATTGCCACAGTTAAAT	0.233333
816	5	112.275	55703	A/G	A	57	GGAACTGCATCAGGGTAAATATTCAATTCCTGGCCATGCAAAACAAACAGAGTTAAACCGTTGGGGGACCGAGATCGGAAGAGCACACGT	0.243671
817	5	113.554	50391	C/T	C	55	ACAAACCTTACTGAACTTTAATAACAGTCACAGTATATAAGTGGTGTAAATTAGCTTGATTTACTGCACATCCTCTTGCTCTTTTTGCAG	0.236025
818	5	114.065	118707	C/T	C	11	AAGAGGGCACCATTGCTGTTGAATGTCTTCCTTTTCCAGTCGTCTCTCTTTATCCCTCCATTCCTCTCTTCCCCCGAGATCGGAAGAGCA	0.248521
819	5	114.853	101202	C/T	T	48	TGAAGCGGGGTGGGTTGTCGTTCACATCAGCGACTGTTACCTCCACTTTGGTGCCGAGATCGGAAGAGCACACGTCTGAACTCCAGTCAC	0.248571
820	5	114.943	104396	G	A	2	CGTTTGGTTGAACAGAAGATAGCGTTTCTCTCTCTTCCACCTCTTTCACAGTACAAGATTCTGCCAAGATACCCTCATTTTGTCGATTCA	0.25731
821	5	114.943	137250	A/T	T	39	CTCTTGCCATCATCTACATGCCAATATGGTTTTGACTTTAGATTGATTGATAAAATGAGCTGCTTCACCTCTCTGTGTGAGAGAGAGAGG	0.245665
822	5	116.653	50977	A/G	A	71	AAGACATATGTTAGAACAGTCTTTTTTTATTGGACCTCTCATTTCTTCTGTCCTCGACTCCATGAAGAAGGAACTGAAGGCTGATGAAGG	0.216216
823	5	117.555	93946	A/T	A	50	CCTGCGTGTCTACACACAAAATAATATAAAATGAATATCCTCACCTAGGAAAAAAAGACACCTACCTCAGTTACCGTGTTCAGCGGCAAA	0.24359
824	5	118.605	114193	C/T	C	57	CAGTTTGAAGACTCAAAAACAAAAGGACAAATGACTCACTTGTCCTGTCGGTGCCGTGGTCTATAGAAATCATCCTTAGAGAGGGGGGGC	0.24
825	5	119.419	53451	A/G	G	17	GAAGGAGAAGTGTTACGGTGAGTGCAGTATGAACATGGAACACCTCAAACATATGTTTAGAGAAACCGCGACAAGAAAGTGACCGAGATC	0.247059
826	5	119.478	25953	G/T	T	3	ATTTAATTACTGCTATCAGCAGATGTGTGGGATACATGTTCAGTGTGTGGTGCAGTGGTTAGCACTGTCAGCTCACAGCAAGAAGGTTCC	0.245763
827	5	119.478	42730	A/C	C	57	CACAGCTGTGTTGGTTCTGGACAGGAAAGTTCTGCACACTTTCTTTGGCAGATTCACATTCAGTCTACACATAAAGACCTGTTCTTCTGT	0.244382
828	5	119.478	92015	C/T	C	66	TCTCTCACTGTATCACAGTACAGATTTGTTGGGCAGCAGGCCATCTAAAAAAAATCCTAAATTGTCTGGGCCTCCCCTTCATCCTTGCAA	0.245342
829	5	119.478	131025	C/T	C	31	TGACATTAGCGGTTAGCTTTGGAGTCTCTGCTGATCAGATTAGTCAGAGAAATACTAGCAGGCCGAGATCGGAAGAGCACACGTCTGAAC	0.248538
830	5	120.608	73130	T	C	42	CTCAAAGTCACGCACAGTAATGCACGTGACTCAACGAGAAGTGACAACAGTCTGAAATACGTAACGGCTACAGACAGTTGGAGGTCAGTC	0.255882
831	5	121.738	53512	G	A	32	AGCCAATTTATGAGTAACACATCTCCCGTCTGTGTAATTCATAAACTGACCTCGGCTGTTTGACGTATTGATTTCTACTAGAGCGGGGCT	0.259259
832	5	121.738	106103	A/T	A	18	CCATTCCAGCCAGGTTCAAAGCCTCCATTTTCAGCCACACCTCCCCTCTCCACCTCTCAGTCACCCTCTGGCTCACGTTCCACCCCCAAT	0.247159
833	5	121.738	133629	T	C	32	TCAGTATCTGTTACTCGCATATGGATAACAGTGGTCGGCAGTCTCAGGGAAGAGCCCCACTGAAAGTGACTATGGGCAGGCAGAGGAGGG	0.251412
834	5	122.057	73448	C/T	T	23	CCAGAGGATTTCGCAACTCCTGCTGCATACCTTATCACAAACAGAGGGGAAAAAAGAGGTTTATTACTCTGCCCGAGATCGGAAGAGCAC	0.240854
835	5	122.298	45256	A/G	A	32	CTCCCTCTGTCACCACTACCAGCCAGAGGCGATCTTACAGGAGCAGCTCTGCTGCTGCTAAAGATCCTGTGGTGTGTGCTGTGTGCGGCC	0.25
836	5	122.298	65951	A/G	A	65	TCACTCGGGTCGAGCTCGGCCTGGCGCGTCTTGTCATTCTCTGAACCCTGATCGGTGTTGGGAAATTTGGTCAGAGTTTCCATCGGAGGC	0.251429
837	5	122.606	112750	A/C	A	86	CGTCATGGCGGCGATGTTCAGCACGCGGTCACGCTTCCCCTCCAACTGCTGATACAACTCCTCTTTCAGGAAAATCTAACACACAAACAC	0.229299
838	5	122.858	98479	G/T	T	50	AATCACTAAAGCCCAGCTGTTGACAGCAGCGTGTATCAAAGGAAAAGCTTTGCAGTGCGTTACCTCCTCAGCCTTCACCAAGAGGCAGAA	0.248588
839	5	123.138	95368	A/G	G	33	CTCTCCTGACGACAGCACATGTATAACGTCTGGTACAGTATACATCTTGAACTACAAGGACATCCAGCCACAACATCTTCATACTTTTTC	0.246951
840	5	123.418	44857	C/T	C	28	AAGTTCAAAAACAAGATATCGAGACATCAGTCGCATCAGATTTTCAGGAAGAGGCACCGCCGAGATCGGAAGAGCACACGTCTGAACTCC	0.235849
841	5	123.631	63095	G/T	G	43	CAAGAACCATTCTCCTTGGAGGAACCACAGGAGACCTCTGTCTCAACCCGCCCTAAGCCTCAACGCCGCTCCTCTTCCAGAGGTGCCGAG	0.248538
842	5	123.979	15524	A/G	G	16	TTTAAGTGCAAACATGTCTCGTGACTTCAGTGAAACTGTGTCACCAGTGAACTTGAGTGTGGTGATCCGAGATCGGAAGAGCACACGTCT	0.248521
843	5	123.979	31400	A/G	G	51	CGTCTGTGCCAGGGTTGGTGGGACGGGCATCGGCTCAGGGGATGGAGCGCGAGGGTGTAGAGAGCAGCCAAGGTTGACCTACGAGGCGGG	0.247191
844	5	123.979	74428	G	A	57	GGCATTAACCAACTGCCAGGGCTTTGAGCTTGACATAAACGGTCACACACTCCCACGGCAAAAACGACAGGCATTCCACGTGTGTTGTCA	0.254237
845	5	123.979	124011	A/G	A	66	GCCATGGGGGGAGGAGTTGGAAGGACTACAGGTGGAGGGGGAGGAGACATGGTGGGGTTCAGCTCGGCCCAGGGTTACGGCATGCAGCCA	0.248588
846	5	124.248	73615	C/G	C	42	ACACACTATAACTCACTTTACGTTCTGTATATTTTCCAGGCGTTGGGTAAAGCCAACCACCGAGATCGGAAGAGCACACGTCTGAACTCC	0.245399
847	5	124.57	61255	A/G	A	60	TTTTCTTTATCTGTCAGTCATTCGTCTGTCCACAAGAGGGCGCAAGATTAAAGTTTATGGCCGAGATCGGAAGAGCACACGTCTGAACTC	0.242604
848	5	143.931	44212	A/G	A	33	AGGATAGCAGCCCTGACAGGGAAGCCAATCACATGGGAGAAGATTGAGGTTCCGAGGAGAAGGACTAGCCACCTGCGGCAGAGACATTGT	0.247059
849	6	0	135355	A/T	T	7	CTCCTGTTGTTTTCAAACCTACTTTAACAAAGTCTGAGGAAACTGGACTTTGTACAGAATCAGGAATCTGAAGAGAGTCCTGAACCGAGA	0.276786
850	6	1.731	60726	A/G	G	25	AGAATTTATTAACCTTCAGAGGTCAGACTGAGGAGCAGAGAACCTGAAGACACCAACGTCCCCCGAGATCGGAAGAGCACACGTCTGAAC	0.269697
851	6	1.739	13182	C/T	C	54	CTGAATTCACTCCAAAGTTTGTCAGAGACATAAAAGTGAGTTGTCAAAAATCTCTAAGGTTTTACAAAGCTTGACCTCTAACTTCACAGA	0.27044
852	6	2.022	79276	A/G	A/G	55	GACGATAAACCAAACGCTGCCCCGTCACCATCAGTTTGCTTCGTCCGCCCCTCGATGGTCACAGTCAGCTCCTGTTCACGCAGGTTTGCA	0.385802
853	6	2.746	140146	A/T	A/T	90	TGACGTTCCCACAAGTCGACACAGTTTTCATTTGAATCATTTCCATCACAGAGAGATGTAGTCGTTTTTAGTCTCAGCTGGAAAATGCTA	0.379518
854	6	3.027	54579	C/T	C/T	77	CGACAGGAAGTGTGTGTTTGTTGAAGCATCGTGCCAGGACATCCAAACAGGAAACAGGAAATCACTGAAATGACAGCGCCACCTGACCTT	0.37931
855	6	3.414	59033	C/T	C/T	60	CCACTCATCCCTCCATAGATGATCAGCCTGCTGGCTCCGTGGCCGCTCGTCACCACGGCCGTGTGACTCTCTCTGGGCGGAGGCGGCTGA	0.376437
856	6	3.641	132140	G/T	G/T	86	CAACAACGACAACATCTGCTGTGGATAAAGTTATTGATTATTCACGGCTCTGACTGACTGGATCCTCTGGTTATCGACGCCGTTCTCTGC	0.376437
857	6	3.999	55767	A/G	A/G	87	AGACGTCCTCATCACAACCACAGCAGACACTCAACAAACTCCAGCATCTCTGTGCCGTTTCCACGGTTACAGCTGTGATTCAGTTTAATC	0.377976
858	6	5.15	31442	C/T	C/T	77	CTTCACAGAAGAATTAAACAATAAATCATCAGTTTCCTCTGATTTAACGCTTTTGATCTGGTTCCTTTCCTCGGTCCCTGTTTAACCCGA	0.383436
859	6	6.135	72014	A/G	A/G	76	GACGACAACACACAGTCACACACACAGCAGACAACAACACACTCCAGCAGCTCTGAGTGTTTGACTTACCTGGACAGCCAGAGTGACGGT	0.375
860	6	6.341	132589	G	A/G	6	GTCCTGAGCCCCTTGTCCTCCGTGTTGGTTTTGTGTCCTCGCTGCAATGACGGTGGTGTGACTGGACGTCCCCGAGATCGGAAGAGCACA	0.245763
861	6	6.498	133063	C/G	G	28	CTTTGAGAGGTCGGAGTCGTCCGTTTAGTTTTGGCCAAAACACAAACCGACCATCTGACACCTGCGACACACACACACACACACACACAC	0.273529
862	6	6.873	133102	G	C/G	33	TGAGTGTCCTCAGTACGTTATAAATAGCAGCGGAGGCGGAGCAGGTTAATCTCTGAAGCTATCGCCCTTTAACGGCTCCGTCAATCTTTA	0.242775
863	6	7.094	80304	A/C	A	83	CGATGGGAGATCTGTTGCCTTAAGAGAATCCAGTTGAGCCTCCTCTCCTCCTTCTTTCTGTCCGTCCGTCTGTCAATCATCCATCTCTCC	0.279661
864	6	7.404	66921	G	A/G	40	GTGTGTTGATGATGTAACCTGATGATGCTGATACGGCCTGATGATGTCACACAGACATCATCCTGAGCAGCCTCAGAGAATCTCCAAGAT	0.247159
865	6	7.404	89127	C/T	C/T	31	TGGTACGTCTCACCCCTGCGGTTGCTGCGATGCCATTGGTTGCCATGGTCACCGTGGCAGCAGCTTGAATCTTAGCCGAGATCGGAAGAG	0.254386
866	6	7.819	32075	G	G/T	31	CTGGAGGACAGACGCCCATGTTCTCACCTTGCTCCTCCTGCTCCGCCGCTCCGAGCCGCAGCGGGACCTCAGTCCGAGATCGGAAGAGCA	0.244318
867	6	7.819	84754	T	C/T	11	CTCAGGTGTGTGTTCAGGATTTTTTCACATGTCAATATATTGTCATATTGTAATCGTAAAGTCGTCGTGACATCACCCAATCCCAGACTG	0.231034
868	6	7.819	95350	C/T	C/T	72	CAGGCCGACGGGAAACAGGAAGCTGCGCCGTGTCTCACCTGGCAGGTGTTTTCACTGTGCAGACCGACAGCTGCCGAGATCGGAAGAGCA	0.375723
869	6	7.819	134448	C/T	C	59	TCCCACAAAGCTCTAATCTTTGATAAAGCGGTCAGACCTGCTGCGCTCTCATCTTGTCTGCTCTCTGGTTCTGGTGGTAGATCCGAGATC	0.274011
870	6	7.967	73933	A/G	A	53	GTTTTGTGTCCTGAACACTCCAGAGATCCAAAGGTGAGTCTGACGTCACAGCAAGCCCATTAACTCCACTTCCTGTAAATGAACCAATAA	0.270588
871	6	8.1	36922	A	A/G	39	CGCAGGTTGTGTCGGCCGTGGTGCATCCAGTTCTGCTCAGGTGAGGGGCAGTGCTGATGCAGGAGACACTTCCTGGTTTCTGTGCACCAC	0.244253
872	6	8.115	102983	A/G	A/G	37	AAAACTTTATTATGTGGGTGTGTTTGTGTGTGTGTTATCGCCACAGTGAGGAAAACATCGTTATCGACCGAGATCGGAAGAGCACACGTC	0.378049
873	6	8.664	130979	C	C/T	11	TGTTAGTGATCAGCCAGCAGGGGGCAGCGAGTGATCAGTGCTATTAGTGTGAGTCTGTGTGGGTTTCTTGTGTGTTTCCGAGATCGGAAG	0.248571
874	6	9.982	23353	A/G	G	86	CTTGCAGGAGTGAATATTAGTGCTGAATGTTTCTGTCTGTCTATATGTGACAGAGTGTTTGTATCTGCATGTATGAGTGCAGTATATGTG	0.277778
875	6	9.982	58778	G/T	T	10	AGTGTCTCTGAGCTGAAATCTAAGATTTGATGAGTGGATGAAGGTGTGTTTGTTTTATGTACCGAGATCGGAAGAGCACACGTCTGAACT	0.26506
876	6	9.982	140938	A	A/G	35	ATCTGCACTTTAACAGCACACAGAGAAATAAAATATCACAATACTCTGCTGTCAAAATCCTAATGGTGTGTCAGTCATACTATCAGTGAT	0.22327
878	6	14.263	71707	G/T	G/T	78	CGTGAGTGATGCTGCAAAGGAGCAAAAATCCAGGTGAAACTCTTGTCAAATTAGGTTTTCATCAGTCGCAGGGTTTTGCAGAGCAGACGT	0.367052
879	6	15.548	129628	C/T	C/T	35	CATCTCTGACAGATGGATAATCCATAATCCTGAATGTAGGGTTTAAATCCTCCTGCTGGGTGACCCGAGATCGGAAGAGCACACGTCTGA	0.375
880	6	15.977	70046	A/C	A	14	GAAACCCCACTCACAGTCAGGGAACGGTGCCCTGCTTCCAAAACCCTCTCCAGCCCGAGATCGGAAGAGCACACGTCTGAACTCCAGTCA	0.275568
881	6	16.405	59125	A/G	A/G	42	GGTTCACGGCTGACTCAGCTCGGGGGCAGGTGTTGTAGAATGTGTGAAAACTGAAGACGTGCAGTCAGGTGAGACTCGCAGGCGTCACAG	0.37931
882	6	17.684	91403	G	A/G	38	GCCGAAGCCTCGCCGTGCGTTTTGTTTTCCTGGCTTCGGGCTGACTCTGCGAGCCGCTGCATTATTAATGTGTGACATGATTTCCATTCA	0.24
883	6	18.207	24747	A/G	A/G	47	GTCTGTCAGGTAGAAGAACTGTCGGACGCACAGCGCCCCCCGCAGGGTGGACAGCGAACACAGGTGAGACAGGTACTGTTCAAACGCCCG	0.377907
884	6	19.261	12370	A/C	A/C	57	GAGGAGACACGTCTGATTTAATTGCAGTCAGTCTAATGAAGGCGCTCAGTGTGCACATACACCTCCGAACACTAGGGGGAGACATACATA	0.371257
885	6	19.826	75325	G	A/G	25	AGAGCAGGAGGAGGGAGGCGTTCAGCTTTTCTTCTCCCCATGGAGCACAGCAGGAGCTGCCCGAGATCGGAAGAGCACACGTCTGAACTC	0.235955
886	6	20.131	110879	C	C/T	88	TCAAACACAATCAGCATTTGAATGAAGAAAATGGCTCTGCTTTCCTCTGATTTTTGTGGCCACCAATTAAGTACATGCACAGTCTTACCC	0.238506
887	6	21.134	70188	G	G/T	58	TGGAGCTGTAACTGAAGCTCGCTGCTCTGTTCATTGGGCCCATTGACAGCATGCTCAGTGTGGAGTTGTGGCATGCAAACTGTACAGTGG	0.239583
888	6	23.625	98616	A/G	A/G	9	CTGTGTGCATATGCATGTGTCACTGACAAGCTCATATAAGCACACCTGATGCCGAGAAGCCGAGATCGGAAGAGCACACGTCTGAACTCC	0.375723
889	6	26.973	141147	A/G	G	4	AGAGGGAGGGAGGGAGGAGGTGTTAGGGTGGACAGAGGAGAGATTCTGGTCCTGATACCTGATGACTTAAAGGTAGAAATGAATGTTTGT	0.277778
890	6	30.321	37243	A/C	A/C	52	AGAATTATCACATTAGACCAGAGAGCAGCTGGTGAGCATATTGGAGCATTTAGCAGCTAGAGAGCCGAGATCGGAAGAGCACACGTCTGA	0.390173
891	6	30.614	40469	T	C/T	63	GGAGTTCTTCACACAGTCAGCGGCTACATGCTCTACACCGCCGCCACCTTCAAACTGGTGTTTGACTACCAGCCTGACGACGTTTACTGG	0.229412
892	6	31.27	123226	G	C/G	4	CTTGAGATACTCGTTCACACGACGCCTGGATCTTCTCTGTCTGGAGCTGGAAGCCAGAGCTGAATTTCTCTGCCGAGATCGGAAGAGCAC	0.240113
893	6	31.924	3422	C	C/G	28	AGGTGAAGTCAGAGGAGATTGGTCGCTCTGGGTGATCGCGGCTTCCTCAGGTGAGAATGTTAACTCCCATTTTCTGCCCCCCGAGATCGG	0.236842
894	6	31.924	79836	A	A/G	11	AGTTTCACTGAAAAACCGTCAGAAGCTGCTCTGCTCTGTTTTGGACTCTAGTTCCGAGATCGGAAGAGCACACGTCTGAACTCCAGTCAC	0.240113
895	6	32.667	19239	A/T	A/T	26	CCTCTGTGTCACTTCACAGCTGAACATTTCACGAGTGTCAAGTTTTGAGCGTCGTGGGAATTTTCAAAACGAGTGTGAACTGAGTATGTA	0.231707
896	6	36.968	58681	A/T	A/T	90	GGGACACAAACACAGTGACACTCAATTTCACTCCCACATGGCAAACTTTAAGAAATCATTCTGTTCCCATCTGATACAGCATGTTTTTTT	0.381818
897	6	37.404	46489	C/T	C/T	78	TTCACAACACAGATTCACGTGAACCACGTCTGTGGGTGTAACCACGTAAGTGTAGCATTACAGCCAATCACCAGCAGCGTTATCAGATCT	0.382184
898	6	37.711	41682	A	A/G	22	CTCAGAAAACTGGACAATAAGACGAAGGAAATATTCATTTGTCTTGTTTTTATAATATGCATTATCACCGTGAGACGTGGCCGAGATCGG	0.246875
899	6	38.869	48787	A/C	C	79	CCCTCAGCTCACAGCACAGAAACACCGCAGCAGCGTCAATCACCTGGTCTTTTCTCTCGGTGCTGAGCTCAGCCGTGAACTGTGTCTGAG	0.275281
900	6	38.869	76963	C/T	T	23	GAAACAGCGAGATGGCAGCGACTGATAGCTGAGCCTTAAAACACATCTCTGATTGTTGTGCTGACGAAGGGGCGTCGGCCGAGATCGGAA	0.27
901	6	38.869	123615	C/T	T	31	TTTGGACGGTTGGCGTTGGGTGTTAATTTTCGAGCCCTGGAAGCCTGACTGTTGCCATCGCGCTCAGCCGAGATCGGAAGAGCACACGTC	0.274011
902	6	40.334	48719	A/G	A/G	42	AGGCAACAGCACTGTGTGTCTCTTTCATTTCAAACTAGTACATAGGCTTCCTCCCGAGATCGGAAGAGCACACGTCTGAACTCCAGTCAC	0.381503
903	6	42.07	107912	C/T	C/T	59	GCGCTGAAACCACGCCCACTCTAACAGTGCAGCACAGTGACCGTTAGCACCCTGTTAGCATCCTGCTAGCACCCGAGATCGGAAGAGCAC	0.381356
904	6	42.073	29706	C/T	C/T	61	ATTCCACGTCTGTTCTTGTGGTTCATAGAGACAGTACAGGTGAATTTCAGTGAGTCAGACCCCAGATCCGAGATCGGAAGAGCACACGTC	0.391176
905	6	42.073	117960	G/T	G	37	CTCCTCAGTGTGCTGAACTCAGTCTGTTTCTGTAGCTTTGTGTTTCTTACTGTAAATCTCTCCTCAGAACTTCGTTGATGAAGTTTTCAT	0.276471
907	6	61.477	31398	A/G	A/G	86	TCATCACATTCCTCCTCAGTACAGGAAGACCACGCTGTGAAGGAGGTCAGGAGCTTATGTTCAGCATACTGCTCTTTCAGTTAGCGGTGA	0.386503
908	6	62.386	74383	C/T	C/T	1	TGCTAGTCTGTTTCCACATATCAGGAGAATGTTCCAAGACCCACGCCAGACCAACGGGGGCTCTCTTTTCCACACTGCCCTGGATTATTC	0.388535
909	6	63.346	75411	A/G	A/G	15	CCTTTGCCCGCCACAGCCGATCACAGAGGTGACATTGGTCTCAAACGCTCCCCCCTCAACGCAAAACGCCCGCCATGAAACTTCTCAAGA	0.377907
910	6	64.005	42948	C/T	T	3	AACACTAATATCACCAACATGGCTGACAGTAAAACCTCGGCGAGGTCGACCTCTGTGTACGTGTGTCTCCGAGATCGGAAGAGCACACGT	0.275281
911	6	64.664	90809	C/T	C/T	53	ATAATCATAACTGTACTTGCATGACCTGATTACTCATGATCTAGCTGCTTTCCGAACAACCGAGATCGGAAGAGCACACGTCTGAACTCC	0.385965
912	6	65.229	137389	C/G	C/G	40	CGGAGCCACTACAGGCTGCCATTGTTGAAAGCTTTTACGCCCATTGAGTATCTGAAAGACTGTATTTGGTCTTTTCTAAACAGTTCAGCT	0.375
913	6	66.078	55080	C/G	C/G	71	CACAAAGGAGGCGGCAACATTAATGCAGTGTGACCTTATCTCCTGTGAGTGAGTACACCTGGGTGAATCACCTTACTGTGTATCCATGCT	0.386076
914	6	67.815	82604	A/G	A/G	76	TGTCACAAAGTGCTTTTAGCTCCTGGATTTCACATAGAAGTGTCTCCCTCTAGTGATTACAGTGACCACTTACACGTGCTCTGTTTCTCT	0.386628
915	6	68.866	135835	T	C/T	10	TTTGGATTTTACAAAAGCTCTGATGAGTCACTGTAACTCTGTGAGTCTGTCTGCTACAGTTGTAACCGAGATCGGAAGAGCACACGTCTG	0.247159
916	6	69.452	75004	C	C/T	26	GTGATATCACCCCTCAGACTATAGACGAAGTGGGGGCAAAAGTCCCACTGAAAATCTGAGGATTTAAAGGAGCTCTGTCTGACCTACTGA	0.245562
917	6	71.199	102958	A/G	A	22	ATCAATACAGCAACACTGCACGTAGATGTAGAGCGCCTCTGTTTATTTTACAACATTTTACATCTCAGACACTTGACTCTGATCCGAGAT	0.276163
918	6	71.44	87838	A/G	A/G	71	GAGCACCTTGAAATCAATTGGATGTGCAACACTGACAAAATAAATAGAAATCAATTGCATTTGCAGCGCTGCACACATGTATGAAATGGT	0.378981
919	6	72.017	44182	C/T	C	6	TGAGACTCAGTTTAGTGTCCTGATGCTTAGATGATGTGTGTTGTACTCAAAGTTCTGCACCAACAATCTGTTGCTTTGTGTTCCAGCTCA	0.28
920	6	72.017	67784	A/G	A	69	CCCAATGAGACCACAGAAGAGGAAAGAGAGGAAGACAAGCAGGAGGAGGCGTGTTCTCCCAGCCCGCCAGCCAATGAACAGCCGAGATCG	0.275862
921	6	72.594	81305	C/T	C	51	TGCCATCAAACAAAGAAACCATCGGGGTTAGATTTGGACAAAGTGATTGGCTGAACCGACAGCCGAGATCGGAAGAGCACACGTCTGAAC	0.272989
922	6	72.594	121120	C/T	C/T	9	TCACGATATTACAGGTGAGTGACTGTTAATGGTCAACTCATTAAGTCTGTAATATGTAAATTACCAGCTGTCGTTTATTAATTCGGACAT	0.37963
923	6	72.594	140230	A/G	G	87	AGACATTTTCTAACACTGAAGGACTGTGCATCTGAAATATTGTTTGATCCATCAGTTTTACAATAAGTCCTGACTCTGCACAACACAAGA	0.282313
924	6	74.621	76290	C/T	C/T	71	AGTTGGACCTGGAGACCACATATGAGAACTTCCACCCCACAGTCCAGTCCCTGTCCAGTGTCATTGGCCATTTCATCAGCGGGGAACGGC	0.370748
925	6	75.55	99727	C/T	C/T	67	GATATCACCATCAGACAGGGTGAGCTTGGACATGTTTTGGTCCAGGCTTCGCCCTGGACTCGTCTCCGACCGCCTCCTCTCTATGGATGG	0.375723
926	6	77.702	107642	C/T	C/T	9	GATTCAGACGATCTCAGCACAGGCATGCAGAGTCACCTGAGCTGTCTAAACTGGTAAAGAGGGGAGATTATGCACCGAGATCGGAAGAGC	0.380117
927	6	77.956	141118	G	T	79	ACAAATCTGTGTCAACAGCGAAATCACATAAGTCAACTCCATCCCTGAATATGCTCACAGGTGAAGTTAAAATGATGTGGTAGCTGTAAA	0.236025
928	6	81.924	78625	C	C/T	89	CACACAGCCAGTTCAGACCACTCGCACTGGAAAATATTTCATAAGTGCTGAGACATCAGGCTGTTAAGCAAAGGCAGCCCAGTCTCTGCG	0.256757
929	6	83.787	70218	T	C/T	12	CTCTGCTCGGCTTTATGGAGCTTTATAGCAAGTGTCAGCTCATTAATTTAACTGTCCGAGATCGGAAGAGCACACGTCTGAACTCCAGTC	0.245283
930	6	84.002	43551	C	T	8	CAAATCACGTCGGCAACTCAGCTGTAGGTAGTAATTCCAATGTTCAGGGCAGCAAAATGGGACTTTCACAACAAGAGCTTGCTAAAGCAG	0.224432
931	6	84.663	59169	C	G	25	CCTGCACCCTGGCTGTTGCGTTGACGTGCCCTGCTCCCGTAAGCTCAGACTCCAGAGACCCGACCAAATCACTAACTACTTTTTCGTCCA	0.213415
932	6	86.009	118388	G/T	G/T	57	AAAACTGTAGGTGCCTTGCTCCACAAGGTTTTAATGTCATGTGACATGGTGACAATTCATAGTACTGGTGAAAGTTGGACAAAATTTCTA	0.383436
933	6	86.48	43104	A/G	G	42	TTGATGGTGTCGTTGGAGTTGGACGTGCTGTTGATGCTGTCATTGTCCCCGTCAGAGAAGTCAGACTCCGACTTGCTCTGCCTGTTGGCC	0.282468
934	6	86.48	65736	C/T	T	55	CATCAAATGAATTGTGGAGGAATGGGAGAGGGCAAGGCTTCAGAGTGGGTTTGGTGCTCAAACTGTTATCACACCTGACAGTGTCTGGTT	0.283626
935	6	86.931	128180	C	A/C	27	AGGTTCTCCTCTCCTCTCCAGTCCCCCCTGCTCTCTGTCCGAGGGCAACGTCCCGAGCTCAAGGTCATTCACCTACAGTGCTATCGCTGT	0.25
936	6	87.45	58490	G	A/G	11	CTCACTGGATGGTTTTTTGGCACTGTTCTGAGTAAACTCTAGAGACTGTTATATGTGAAAATCCCGAGATCGGAAGAGCACACGTCTGAA	0.25
937	6	87.512	28128	A/G	A	31	AGTGTCAGTTTGTGCATGTGGGTTTTGCGTGTGTATTTAAAAGTGTGTAACTGTGTGCAAGGTACAGTATGTACATCCGTGTGTGTGTGT	0.28882
938	6	88.537	72918	A/G	A	16	TGCCTGACAATGTAAACAGCTGCTATCTCTGCTATAGAATCAATATGAACCTGTGCTTCACAGCCAGAGAGATGACACACATGCACACAC	0.287356
939	6	89.66	79822	T	C/T	79	TCACTATAGCAACAAGAATGCACTTGACTCTGAACTTGACCTGGAAGTGAACCTTGGCAGATTCTGCCTTTTCATCCTTAGAGACATTCA	0.251412
940	6	89.66	130566	A	A/G	41	CTGTCCTGTCCTGTATATATGACAGGTGTACCATGTCAACAAAAAGCGGGGGCAGCATTCATTTTTTTCCTCTCCCCCAGCTCATCTCAC	0.254545
941	6	89.774	136827	C/T	T	12	AGATCTCAGTCTTGCCCCTGCTGCTGCTACTGCTGCTCCCTCTGTTTGTGATTCACTGTGTTGTGACTCTCATAATAATGGACTCTGCTC	0.293413
942	6	90.596	128945	C/T	T	22	CAGCATGTCCAGGCTGGAGCTTTGGCTCCTCTCCAGTGTGTTGCCCTTGGAACTTGGGGGGCCTCCAGGGGCCCCGAGATCGGAAGAGCA	0.294479
943	6	91.032	73551	A/G	G	79	GACATGGAGATGGAACCACAATAATGTGAGTATCCCTCTAACCTACATCAAAGTGCTGCGATCAGTCAGACAGCTGGAACCGAGATCGGA	0.295322
944	6	91.411	22561	C/T	C	73	GTCACTACTGACTTAGCTGGATATAACACCTGACATTTGGCTCTTGTTGTCCTTGTGTGTGATATTAGCCCACCGCTAACGGGATGGCTA	0.279762
945	6	91.411	41587	A/T	A	13	AGGTTGGAGTTGATGATGGACAGTAGCCTGAGCCATTGACTGCTGAGGAGGAAGTGCCTGTGCAAGCATACTGGAAGTGGACTGGCTAAG	0.291176
946	6	91.411	76494	A/C	A	57	ATGTAAATGTGTGAATCCCCATTAAAATGCTAAGACATTAAAGGAATGGTTCCACAATTTGGGAAATTTGTTCACTTTCTTGCTGAGAAT	0.291925
947	6	91.479	28840	G	A/G	50	AGTATTTTCCCTCATCAGCCACTGTATTTGGATAAGTCTGAATGCATGCGTGCGTGCGTGTGTGTGGTGCCACTTGAGCGTGTAACGAGT	0.251397
948	6	91.818	26704	A/G	G	43	GACGTGCATGGCGTCCTCCATGGTGCAGTTCTCCAGACGCACGCTGTCGATGGCCAGCAGCCTGTCTCCAGGCTCCAGAGTGCCTGTTCT	0.286517
949	6	92.226	116590	A/G	G	70	TGCACTTATTCTGTCTGTCTCTCTACATTCTCCGACCAGTGCTGTCATTGTTACGCACCTCTGCACAGCAAGCACCTTCTTCACTCTCTT	0.289773
950	6	92.962	60047	A/G	A/G	89	TCCTCCTCAGTTTCTCATCATGTCATCAACCACGTGCATCTCACTGAATGACATACTAAAGATCCTTGCCATGCTTAGTAATATCTGAGT	0.37574
951	6	94.435	34508	G	A/G	13	TAAAGTCTACATGGATTAGGCTTTTATTGTCACTGTACAGTTAAGTACAACAAAATGATTCTATTCTATTCTACATGAGGCTGGACCAGA	0.257669
952	6	95.166	43298	G	A/G	40	AGTGTACCCAGTGGTTCTCCAGTACAGCACATTATTGCCGTTGTTCAGGTCAACCTGCGCAAAGTCAGTTTGAAAAATGAAAGAGGAACA	0.248252
953	6	95.31	66697	C/T	C	68	CCTGAAAGACAAGATGGAGATGGATCACTCTTAATAAGCCCAGTAAGAGAAAAGAGGCTCTAGATCACGACATTTAATTCTTGAAAACCA	0.295455
954	6	96.193	121330	A/G	A/G	89	ACATAGACTCAACATCCTTGTGGTCCAAGGCTGGGTCTGATCCTGGCAGTGTGCCCTACATGAGGGCTTTCAAGCATACAAAAAGTGTAC	0.381988
955	6	96.574	29468	C	A/C	39	AACCTTCAGTATGCTGACGAGATGACCATCCTATGCGTCCATAACGGCGCCCACATGCTTCCCCCGAACCAATGGGATGAGAAGACTTTC	0.257062
956	6	97.069	88839	A/G	A/G	18	CAGCCCATTGTGTCAGCAGTGAAAACGTGACTCTGAGCTGGGAGAAAAAGAGGACTTGGAAAACGGGTCGGAGGATCTTTGAATGTGCCG	0.371429
957	6	97.361	61613	A/G	A/G	21	TCGTCTTCTTCCCTGTCTTTATTGGGGCATTGTAGCGTATCTTGGCACATTACCACCACACACTGATCAGTAGACCGAGATCGGAAGAGC	0.372781
958	6	97.394	9379	C	C/T	44	TGGATCCTCTCATCTACACTTTAGTCACCAGGCAGTTTCGCTCCGAGCTCAGCAAGATCCTCTCCTCCATCCCGAGATCGGAAGAGCACA	0.251412
959	6	97.394	84112	C	C/T	26	AGTACGGATATTCAGTGATGAGAAACATTGGGAAGGTTGGACCATCTGCACTCTCCAAAAGAGACGAGGTTCCTCCGAGATCGGAAGAGC	0.248603
960	6	97.705	17425	C/T	T	22	TAGTTTGACGGTGCGTGTGTGTGCTGTCTTCTGGCCGCGGCCATCGTGCCAGGTTAGGTTGCTGCCTCCGAGATCGGAAGAGCACACGTC	0.297143
961	6	98.73	74530	C/T	T	88	AAGACAAGGCCCCATTGCGTCTTCACTCTGTTCTCTTTCTGCCATTGTCTAATTAGTACCTGTTCTATCATTCTCTCCCTCTCTCTCTCT	0.3
962	6	99.067	50634	C/T	C/T	52	GGCTCGTGGTGTGTGATGTCATCAGCCTGTCCTGTTAAGTTAGTGTATTAGCGTATTCACAAGTCTACAGCTCAGTGGAGCGCAGGGGCA	0.376437
963	6	100.06	32256	G/T	T	46	GCCATGACACTGGCCCTCAACCAGATCACACACATCCCAGATTATTCGTTTACCAACCTCTCCGCCCTTGTCGTACTGTAAGTGACATCT	0.287879
964	6	100.06	76283	C/T	C	38	GTGGAGACACAACAGAGACAGCTAATTCAGAACAGCATGCATAGGAAATTATACTGTGACGTGTCCTGACCGAGATCGGAAGAGCACACG	0.283626
965	6	100.06	139351	A/G	A	13	AGAACAGGGTGAAAGAGGACAAATCGGCCCGCAGGTGATGTGGGCTCAGGTGGGAGCGAGTGAGGAAGACGGTTCATAGGATCCCAGTGT	0.278788
967	6	102.426	13126	C/T	T	19	CCACCCACCTATCCCTGTCCTCTCATCTCAACCATCCGTCATCGGCTCACAGGCCCTCAGCCCTGGTGGATTGTCATGTAAATGGCGCCC	0.283439
968	6	102.768	108277	A/G	A	36	TATGCGGTCTCAAAAAAGCGGTCGAAACCTTGCGGAAGGACGTTGTTTTTCCCCACGCCGAGATCGGAAGAGCACACGTCTGAACTCCAG	0.284091
969	6	103.911	119287	C/T	C/T	57	AGAGACGGAGGCAAAGCACTTACAAAACAGTCTACATCCAGAGGGCCTTTACATCCCGCTGCACACTCTATGTGACAGCAGTCCCGAGAT	0.380117
970	6	104.84	48202	C/T	C	24	GTCCAAGACACGTGGTTGATAACCTGCTAAGATGACTAAGTAAGATTTGATACATCTGAACTACATGTTGGATGGCTTGATGACATCTGA	0.278736
971	6	104.84	120199	A/G	A	65	CAGGCACCTGATGCTGTTCTCACTTGGTTGTGTGTGCAGTTGCAGAAGGCCATGTGTGTGACCCACTGTGTTCAGACTCAGGTTGCTGGG	0.282123
972	6	106.085	19101	A	G	21	CTCTGGGGGGAGTTCATACAAAGTGGGAGTACAACCATTGCCATTGTGAGTCAGGTGCTGGGAATGAATGACATCCAAATGCAATACAAC	0.213855
973	6	106.085	141377	A/C	C	17	TTGTGTGACTCTTTCCCTCTGTCACCTCTTGAGCTCCTTTAAATCCCACTGGCACGGTGGTCTGCAAGAGAGTGCCAAGGTTTAGACCCG	0.286517
975	6	108.046	101632	C/T	C	57	CAGGGACCAAGCGCCGAGTGTTCATCGTTGAGACTATGGGTGGATACTGTGGCTACCTGGCCACCATGGCCGGTCTGGCTGCCGAGATCG	0.29096
976	6	109.952	132966	G	A/G	17	AGTCCCACTTTGGTGCGAAAAAGTCCAGTGAGACTTTAAAAAAAAAGTCCAAAAGGCAGCCGAGATCGGAAGAGCACACGTCTGAACTCC	0.254545
977	6	110.012	105373	A/T	A/T	61	GCCTTGTCATTAAATCCCAACACTAGTCATAGTGAGTCACAGTTTTACTGCAATAAAACATTTTTCTCAGCTGAAACGTGAGCACAAACG	0.459627
978	6	111.484	67806	C/T	T	61	GCAACAAAAGCACTGAGTGGGAAGATTGCGCAATGCAACGTCACAGTTTCACCGTCCAGTCAAGATTACAGGTTGGCCAAACGGTGAATG	0.292994
979	6	113.689	37591	A/G	G	60	CTGAATCATGTATGTAAAGCTCACCTTATGTAGCCTTTAAATTACTAGGCTTGTTCTCGGATGGTACAATTACATCATTAAAGTTCCGAG	0.283019
980	6	113.689	91048	C/G	C	10	TGGAGAGCGCCACCAGTGATGTACAGTGATGTGATGTGCTTTAGAGATGCTCAGGCAGCCAGACTCAGACCATATTGTAGCAGGTGAGTT	0.283217
981	6	115.388	123860	A/C	A	40	CCTTTCCCTTTCCCCTGCCGCCTCACACACACACACACAAACACACACACACACAGATACATATACACAGAAAGACACGTAACACACAAC	0.29375
982	6	115.99	59714	G	A	59	ATTGTCAGTTGAAAACAGGTCTGCTCTGGACACTGCTTGTCCGCTGAAGTGTTTCAAGGGGGATTCACCGAGATCGGAAGAGCACACGTC	0.213068
983	6	116.271	119943	A/G	G	52	ACTGGCTCTCCTGCTGAGGATGGCTCCTACAGTGTTGTAGGCCATACACTGGTACATCCCTACATCCTGGTGGCGGTCCAGACTGCTTAT	0.283237
984	6	117.22	36418	T	C/T	6	GACTCTCCTCTGAAGGCAGTGCAGATGCTGTGGGTGAATCTCATCATGGACACATTTGCTTCTCTGGCCCTGGCCACTGAGCCCCCCACT	0.248588
985	6	117.22	58035	C	A/C	33	CCTTGTCTCAGCATTGGCCCAACAACGGCGCTCAGGCCTGGAGCAGAGTCGTCAGCAGATATTGCGCCCACAGCAGATTATTGAGGCTGG	0.255747
986	6	117.22	82285	G	A/G	11	AGCACAATCAGACCCTCTGTGTAATTACGACTTATTAAAAATGATTCCAAATTATCAGTGGATCTGTGGGCTGGTGTCTGGGTCCAAACC	0.248538
987	6	117.711	32662	A/G	A	70	AGGTGTACTGGAGACAAAGAATATGAAAGCTAAACCATATCACTCCCTAAATCTCAGAGCAGTAGTACTGAAATTCCTGGTGAGTAGGTT	0.241611
988	6	119.449	28606	A/G	A	12	TATTTCAGTGCGAGGCATCAGTCACATTTCTGTGTTAGTCTTTGAGAAAAGGCTGTAGACTTTTGCTTCCTGGATGACCCGACCAAACAC	0.287037
989	6	119.449	97822	A/C	C	22	ACTTGGCTGGAATCCAGGTAGATGAGGTTGTGCTAGTAACCATGGAAACGCAGGATCCAGGTGGATTCTCCCACAGGCCGTGTCTCTGGT	0.294286
990	6	120.303	76699	C/T	T	5	ATGTCGACAGCTGTATTGATTAAAGGTGAGGCGAATCTGTTCCGACAGACACACCTGAGACAGGCGATTGAAAAAAGGTGGCTGGAATGT	0.298701
991	6	123.491	15500	A/G	G	12	TGTTTTTCTACATGGTTAACGGTTGGCTATTATGCTTTTATTCTGAAAACATCTAACCGAGATCGGAAGAGCACACGTCTGAACTCCAGT	0.294479
992	6	124.428	46104	C/T	C/T	26	TCTCCACCACTGTTGGAAATATTACTTACAGAGTAGGGAGTTTTTTCCTACCTCAATCTATTGTGCCGAGATCGGAAGAGCACACGTCTG	0.358896
993	6	124.445	82959	T	A/T	89	GAGAATTGATTTTTTCTCACGTCTGTGTGCACAAGGACAGCGGCCGAGCAGAAGCCGCTTACAGACTCTGTGTCTGGTTTAAGGACACTT	0.254286
995	6	128.46	120298	A/G	A	54	TTTGTGTCAGCTGCTGCCCCTGAGGTATGTGCCAGCACACCATTATTGTCCTCGAGGCTCGCCAGAAGCCGAGATCGGAAGAGCACACGT	0.304469
997	6	130.862	53367	A/G	A/G	42	CAGCTGCCTCAGGCTGTACATTCATGAGTGTGTGTGCATGCGTGTGCGTGTGTGTGTGTAACTCAGTGAGTGAATATGATTATCTGTCTG	0.361272
998	6	131.537	55160	A/G	A	82	GAACAGCATGCCGCAGTAAAACAGCACAGTTTTGCGCGCTGTGACGTTGTCCGCGTTGAACGGTACCACTGCGTTGCACGCATCCCGAGA	0.294944
999	6	132.971	31361	T	C/T	9	AAACCTATTTTAAAACTTTTACATCCTGAATGAACAAATGAATCTCAAAGATGTGAAACTGTAAAAGAAAAGTGTAGAAGGAATTGATCC	0.239394
1000	6	136.274	105912	G	A/G	23	CCCCACCTCCACCTGGATGTCTGATGAAGGGGAGGAGGAGCTGGACTCCATCACCACCACAACTTCAGTAACCACAGCAACAGTCATGAG	0.25731
1001	6	137.026	78720	A/G	A/G	87	TGACCTGTGAGAAACCCTGCATGTGTTTGGTCCAAAATGATTGTATTTATGTGATCCCTCACTCTCCATGTTTAGCTCATCAGTTGACGC	0.347973
1002	6	137.026	82075	G	A/G	7	CAGGGCGAGGCGAGCCAGAATGGGCGCCCGAGGACTGGTGGGCCCTACAGACAACAGTAGCCGAGATCGGAAGAGCACACGTCTGAACTC	0.252809
1003	6	137.588	132649	G	A/G	74	TCTGTCTGCATGACAGTGAATTAGCATTCGCCTGTAGTCGACGGTGATAAGCACTGATTGTTCTTTACACAGCGTGCTAAAGCAACACTG	0.260355
1004	6	137.646	70000	G	A/G	51	GTTATCTGATCACTGTTATTGTTTTGTTGTATTTCCCCAATTAGCTGCGTGGGTTTGAGGATGGGATGTGTGCTCCGAGATCGGAAGAGC	0.252874
1005	6	138.186	81092	A	A/C	18	CTGGAGGGAGGCTGACAAGACAAAAGGCTGTTCAACGTTCATACTAATGTATTGTCAGATTGTGTTATATTTCCCTAGTTTTACTCTCGC	0.257862
1006	6	147.641	28099	A	C	73	CCCAGTGGTTTGGGACTTTAAACCCAAATCTACATCACACTTCATTGTGGCATTTGACGTGCTGCAAATAGCATTTCAGTCAGGTGAGAC	0.215686
1007	6	147.641	66769	C/T	C	69	AAGCTGCATACCTCCTGGCCCTCTGGTACCTGTCTGCTGCTTCAGGAGACCCCTGGGCCAACCAAGCCCGAAAGGCCTCCTTCTTTAGCT	0.300595
1008	7	0	66071	C/T	C/T	42	AGCCCACATGTGTCAGTGCTCTGCTGCCCTACCCTGCCTGCTGTACACCAGCCATTCCCTGCTAAATTTCTATTAAATACAATCTCTGTA	0.380814
1009	7	0.918	29203	G	C/G	33	GCAGCAGGCTCAGATCCTCCAGACAGGCAGCTGAATTTGTACGAGTTACAGCCATCAGGATTAGGGCAGGCCGCCGAGATCGGAAGAGCA	0.259615
1010	7	2.617	119319	G	G/T	37	CTACAGCTACATCAAGGTAACTGTGTGTCTGTGCTTGTGTGTGAATGTGTACCATTGTTACATACCATCAGGACATGGACGAGGTTTCCG	0.270349
1011	7	4.19	50676	A	A/G	45	TACCTCAAACCCCAGTACCTAAAGCCTAACTGCCAGGACAACAGACTAAATTTGATATTTTTGCTTTGTTTCTATAATGTCCACTGCTAG	0.269939
1012	7	4.252	78935	C/T	C	77	TGCTGTGACCTACATTTCCCTCATGGTCAGTGAAGATGACTGACCTGTCTGTGTTTCTCTGTGCCGCGCAGAAGCATGATGGTCAGTTCA	0.21345
1013	7	5.771	30924	C/T	C/T	27	CTGCAAGGTGGAACAGTAATAGCCAGCTGGACAGCCAGGTGCAGTGTTCCAGCAGGTAGGCTAATGTTGGCCTGCTCGCACACAAAAACA	0.377301
1014	7	7.699	31869	C/T	T	65	CTTGGACATGTCTGGAGGACAAACAGGCATGTTACAGCAATGCTTTCTTATTCTCATCCTTACATTGAAGTGTTCCCCTCTCCCTCAGAC	0.22
1015	7	8.617	3020	A/G	A/G	17	GAGCAACAGAGCGACAAGCTGTAAACTTCACAACCACATCTTGTCTAAAAATGACAAAACCACAAAACTAACTGTGGCGTTAGATGTGTA	0.367052
1016	7	12.158	97195	A	C	55	GAGCAACAGAGCGACAGGCGGTAAACTTCACAACCACTCTCTCTCTTAAAATGAACAAACCACAAAACTAACTGTAGAGTTAGATATTTG	0.279503
1017	7	13.737	30420	C/T	C/T	50	GAAGGAACTTCACTGAGAATCCCCAGCTATCCTATTATGGTACAACAGATGCTACTGGAAGCCGAGATCGGAAGAGCACACGTCTGAACT	0.364198
1018	7	14.663	133287	A/G	G	26	AGAGTAACACACTGCTATGGCACACGCACGCAGGGAGGAACACACCCGCAACAGAACACACACGCAGCGAACGACGCAATACGCCGAGAT	0.221591
1019	7	15.614	140624	A/G	G	27	GTCATTTAGGGGTCTCCATTTCAGCTGAAATGAGGTCACCAAACGAGAAGAAAAGCAAACCCAATACAAATGTTTGTCTTCTTCTCTGGC	0.243151
1020	7	17.062	16923	G	A	55	CAGGGGTGGAGACCACAGTGGTTGCTGCTCTTCATTTCTGGATCCTCACATATTGTTCATCTTACTAGAAAAAGACAGAGAGTCATCTCT	0.253472
1021	7	17.3	48904	G	A/G	10	TTTAAGCGTGGCCTGCTCCATGAATTACGTAAGGGCAATGCCACCAAAGAGCAAATCCGCTTGCACAACCTGGTCCAGCAGCTGCCTCGC	0.272455
1022	7	17.3	73408	T	C/T	9	TTCTCATGTCATTTTAAACTCCTGTGATTTCCGCATTCTTCTCGCTGGCAGTTTGGCAGCTGTAGTAAATGGACAAATATATGCAAACCG	0.268362
1023	7	17.3	99966	G	A/G	84	TAACAGATGCTTTTACTTGCTGTCAAGTTGTAAAGTGTGTGTGTGCGTGTGCGCAGAGAATGATGAGCTGCACTTTGTTTAGAGCAAAAG	0.266082
1024	7	18.208	104431	A/C	A	69	TCGTTCTCCCACTTGACACAACCCCCTTTTCTACCACCAGGTGTCAGTGTTTGCCCTGCTCTTCACTCCTGACAAATATTTACAGGGCAC	0.223164
1025	7	20.862	127805	C/T	C/T	21	CTTCGTGTCAGCATCGACTGTGCTGAAACCACCATAACCTCTGATAAAATGGTCAACGACAGCCGCTGGCACTTTGCTGCCATCAACAGG	0.370253
1026	7	23.157	28494	C/T	C/T	17	ATTGCAACAGTCATAGCGAGCAAACAATTAGAGCGTCAATCATAGATGATCAAGGTGCGTCCTCCCCAGGAGCCAGAACTTGATAATAAA	0.368966
1027	7	23.911	114183	T	C/T	11	GTGGCAGTAATGCAGAGAATGACGGTGTAAGCGGCAAGAAAGGCCACGAAGAAGAACAACTTGCACCGAGATCGGAAGAGCACACGTCTG	0.268156
1029	7	27.168	27271	C/T	C	49	TGCATAGGATCCAGGCAGCAGAGGAGCAGAGCTCCTCCTCCTCCTCCTTCTCTGGCCCCTCAGTTGTCCCGAGATCGGAAGAGCACACGT	0.231214
1030	7	27.655	118340	A/C	A/C	10	GCTGATAGCAGCTCCTCCTGTTTGTTCAAACGCTGCCTGCTGTTGTGTAAGTAGCAGACTAAGAGCAGACGATGGCAGGGCTTCTCCTCA	0.36014
1031	7	28.68	31870	G	A/G	46	TGAAGGTATTTAAGGTGTAGGGGAGAAAACCAGGAGGAAATGGGAGCGAAGGCTGCCAAATTTAACTGTGATTGTTTGATTAGGGCGCAC	0.270115
1032	7	28.704	21453	C/T	C/T	6	ACAACTTCCACGTGACACATCACAGAGCGAGCTGGAGTCAGAGATGAGAGCTGGTTTCGTGTCAAAGCCTGTTCGCTCTGAATGTGTAGC	0.360119
1033	7	29.847	70565	T	C	63	CAACCTTCAAATGAGCAGCGGAGGATCTGCTTGGAGAGGGGGCGGCTGGTCCGAGACGGCAGTTCTCGCTTATCCCCATCTGCTGTCAAA	0.283237
1034	7	30.294	3653	G	A/G	31	CACAGCAGAAGTAATCCCCTTGGAGATGAAGCAAAAGTGCAGCGACAGTGCGGCACATGTGGAAAAGGTGACCACTGTTCTGCTCATAGG	0.274854
1035	7	31.883	42018	C/T	C/T	37	GGTGCTGCGAGCCCACCCCTCCCGTGTGCTGCGATTCGAGTGGCTTCTATCAAACCGAGATCGGAAGAGCACACGTCTGAACTCCAGTCA	0.355114
1036	7	31.883	54533	A/T	A/T	62	TATGACACATACTCTAAGTCCCTTTAACAAATATGTCCAACCTAAATCTCTTCACTTCCCTATAAAATAGAGTGCAGCTGTGCAGTTCCC	0.346154
1037	7	31.883	130618	C	C/T	80	ACGAGTGCAGCGCCACAATGGAGGCCTGCCTGTTGTGTTTAGTAATGTGAGCGCCCTGGCTGACAGGACACTGTCAAGACGGAAGATGGA	0.273256
1038	7	31.884	39600	C/T	C/T	28	GCTGTCCCGCCACAAGCTGCACCTTTCCTCGCCACTAGGAGGCGCCATATGCAAACCGCACAGCCGAGATCGGAAGAGCACACGTCTGAA	0.350575
1039	7	33.026	75407	G/T	G/T	37	ACAGTGAGGAGAGAAAAGGAGCAGATCCTGTCGTCATCCGATAACACATGGATTCATTTAGAGCCCTGACAGTTCCTGCATGTCTTAGCT	0.352761
1040	7	33.167	95593	C	C/G	86	GCACAACGACCTGACGTTGTGTGACAAATCGTCAAGAACACATTAAAACTGCAAGCAGCACTGATCGTTCCCTCGCACCTTCGAGCGCGT	0.272727
1041	7	33.307	100764	A/G	A/G	30	CGCACCTGAATCCCTTTCAGTACATTTTCGCATGCTTTGGTGCGGGGGCCAGTAAGATTTCATCTCAATGAGCGACTCAGCGGCCTGTTC	0.35
1042	7	33.416	123739	A/G	A/G	48	AAAAAGCTAGCTGCAACCACGCAATCCTCCAAGTCACGCCACCGCCCAATGCCCAAGGACGAAGGAGACACTTCCAGCCTGGGAAAGGGC	0.349432
1043	7	33.587	12920	A/G	A/G	39	TGGAAAATCTTCACTACCACGGCGGCTAGTTGCCTAGCGACCCTGTGACGTCAAACCGAGTTTCCCTCTCACAGCTGTATGTGTGTGTGT	0.352941
1044	7	34.63	113560	A/G	G	75	TGTCCGACCCATCAGCTGAGCTGACACGTTCTGTTGCAGCTGGGCTGACAGCTGGTAAAGCAGGGGTAGGTGCAGGTTCAGGGTCTAATC	0.215517
1045	7	36.45	24833	C/G	C/G	7	TACACGCTAACTAATCTAACATTAGCTCTGTTAATTGGTTGGAAGCACTCTTTCCGAGATCGGAAGAGCACACGTCTGAACTCCAGTCAC	0.357988
1046	7	36.45	36132	C	C/T	8	CTCCTCCCACGGTACAAAATAATACATTCACCTGGTGAAATCATTTACAGTTGATCAGTGATATGTTGATCAGTGATATATTGATCAGTG	0.257576
1047	7	36.45	123525	A/T	A/T	21	AGGCCGACAACATACAGCCCTCTGCTTTTTGAAGATTTTGTTGCCCGCCATTGACTTTGAAGGTCTTTAACTGTTATTCTCCCATCCGAT	0.357576
1048	7	37.888	69502	A/G	A/G	38	TAAAAGTTCCCTGCAACAGCACCAGGCTCAGTGTCTCGCTGTATAAAGGCATTATTTTTGGTTCCCAGTAAACACGCATTATGAACACCC	0.35625
1050	7	40.481	27125	C/T	C/T	59	TCTGGTTTTCCTGGCTGAAATGAAAAATACTGGTTTGACTGGACTTGCATCAGCTATTCGAAAATCTACCACTAAGACTACATGTAAATT	0.475155
1051	7	42.205	78369	A/C	A/C	19	GGAGTTTCCTCTAAAGTACAGGGGGTTAATCTGCAAGGTTGTCCCTTCCTGTGCGTGCGCAGGACCTGATCTGGTGTCAGCTGCCGAGAT	0.352941
1052	7	42.205	89476	G	A/G	30	CCGCTGCACAGGGCGGCGCACATGGAGGCGCAGACAGACGCACAGCACTCCGCCAGCTCCGAGATCGGAAGAGCACACGTCTGAACTCCA	0.274011
1053	7	42.895	63452	A/G	A/G	47	CCTTCTTCTTTTTTTTCTTCTTCTTCTTGGGCTCCTCTGCATCATCGTTGCTACTGTGGCCTAGACTTGGTTCCTTGGATGGACTTGATG	0.35443
1054	7	44.055	122524	G/T	G/T	75	CTCCAGCTCCAGCTCCTCCAGCAGGAGCCAGAGGAGAAAACAGGGTAACACACATCGGTGATAATGAAGTTTTTTGCATGGCCTACCAAC	0.356667
1055	7	45.238	136124	A/G	A/G	83	TGACACCAAAGGTCTCCTGCATGAGCGATGGCAACTCTTTCACTGACTTTAATCTCAGTATGTAGCACTCGGTCTCTCGCGCACTTAGAT	0.351744
1056	7	45.759	32694	A/G	A/G	31	AAGATTTAAAACCACAACTGTGCACCTGGCGTTCTTCCACCCACCTGGAAGCGCGTCCTCTCACAGGCAAAGCGCTGGTAGTGCAGCATG	0.34507
1057	7	45.759	129951	G	A/G	35	CACCGTGCTCCGTGATGACGTCACGCTAGTCAGAGTCAAAAGCCCTGTGAGTGTCTGCTTTTCTTCGCCGAGATCGGAAGAGCACACGTC	0.273743
1058	7	46.556	105904	C/T	C	44	TGTACTGTGTTCTCCCTCTGCTAACGCCTCTCAGTTTAAAAGACTTTAGCCACCCTGAAACCAGCAGCAGCCTCTGCCAACATCCTGGCA	0.231638
1059	7	47.819	64892	A/T	A	6	CCTGTTACACCCAAAAACACCATCACTTTCCCGTTAAGACTCCCTGAACGGTCATAAAAACCCATCTCAGTTCACACTTACCGAGATCGG	0.227848
1060	7	48.755	33641	C/T	C/T	50	AAGGAGGGAGAAAGCCTCATCACGTCTCCCCTTAAAAGTGCTCTCCCTCCTAGGCTCATGGAGCAAATTGGGGCCCAGTCAGACTCCGAG	0.352601
1061	7	48.759	121026	C/T	C/T	32	GTGGGACAGAGAGTCCAGAGTACCTGAACTACTACAAACCCGTGGTGTGGTTCTGGATCCTGGTGGGCCTTGCGTACTTTGCCGCCGTGC	0.351429
1062	7	50.961	26603	C/T	C/T	28	ATAGCCAAACAGAGGCAGATAGTACAGTGGTAAATAGATAAAACAGGACACAGTCACTCTATTAGAGCCGAGATCGGAAGAGCACACGTC	0.340625
1063	7	52.079	75894	C/G	C/G	36	CACCACTGGACGCCATCATCTTTAATATGAGACAAGAAGTCAAACTGTCTATGAAGAGAGAGAGAGAAAACTGAGGGAATAACACTGCTT	0.35473
1064	7	52.809	135698	C/T	C/T	60	TGGGGTGACTCCTCTTTGCCCCGCGCATCCAGCCGCCAAGCCTCGGGCACGGCCACCCTCATCCGAGATCGGAAGAGCACACGTCTGAAC	0.352273
1065	7	52.81	123577	C/G	C/G	19	GCTGGCGACACGGTGCTCGACTCGTACGACATAAAGCGCTGGACCGCATGCCAAGAACAGACGAGAGTCCCGAGATCGGAAGAGCACACG	0.356322
1066	7	53.809	128519	C/T	C/T	61	CGTGAGGCGAGGAGGGATCTTGTATTCGGTCTCATCCCAGGAGAACATGGACTCTTTCTTCGAGATGACAATCTTCTCCTCGGCCATGAG	0.360606
1067	7	53.842	86360	C	C/T	43	AGACAGACGGAGATTAGATGATAGATTTGAGACTTTAGTCATCATAATCAATAACACTTCTGTGGTGGAATGTACGACACACACATGGTT	0.272189
1068	7	55.149	30462	G	A/G	74	GTGTGTTCAGTATCCAGTCTCACTCGTGTTCGATTATTAAAGTTTGTTTTAGCATCCAGATCTCTCCAGTAACGACGTTTTCTCACAGTA	0.277778
1069	7	55.337	107834	A/G	G	8	AGAAAGTGTATTGATTGAAGACTAACAAGCCTATACAATCAAACCAGAAGAGTGTATAGCTGATTCAGATTCGGCATACTGACTTTGTGC	0.238095
1070	7	56.489	76179	A/G	A/G	73	ACCGACCTGAACGTTGGCCTTGAGAGTCCTCAGGCTACACAGTGGGGCAGGCCCAAATCCTCGTAGTGCAGTGTCAAAGCCCACTGTGTG	0.354651
1071	7	56.5	57071	G/T	G/T	4	GGGTAAGATAGGTTAAAAGAAAGGATGAGGGCAGAAGGACAGAGTGAGAGAATAGGAAGCACCTCTCTGGAAGAGGTCAAACCAGGACTG	0.35443
1072	7	56.5	105471	C/T	C	34	CTTGTTTGTTTAACGTACAAAAAACAGAAATGTCGCCAGAAAACATCAATAACGCGACACATATTCCTGAACCCCGAGATCGGAAGAGCA	0.238235
1073	7	57.938	131589	C/T	C/T	21	CACATCGTGGGCCGCAGCGCCAAGCAGACGAATCCCCTGTTCATCCTCGTGGACACAAAGTCGGGCCACGGCGCCGAGATCGGAAGAGCA	0.363905
1074	7	59.071	33616	A/T	A/T	2	CACCACGTGTTGGTCCTTACCTATGAAAACCTCCCTGTTGCTTCTAGGTCAGTTTTTGAACTCCTCCTCTGTTTTCTCTTCTCTCCACAG	0.362805
1075	7	60.482	121915	C	C/T	27	ACGTTTACAGAACATTTCCCTCACCTCGTTGCTTCTCCAGAAGAATTTTTTCCTTTTTGCTCATGTGTTCTCCGTTCTGAAAGGATCTTG	0.275449
1076	7	60.496	18817	A/G	A/G	10	CCCTTCCAGACAACATTCAGACCCAGCAAGCAACAGTTCTCATCTGGTTATTATTCAGTTTTTCCGAGATCGGAAGAGCACACGTCTGAA	0.353293
1077	7	61.922	55702	A/G	A/G	83	GTTCGGGCTCAGGGGGCTGTTCGTAGGTGAGGGCCAGGGGACGGCGGCCCTGCTCCACCTGCCCGTCACATTCTTCTTCTTCGTCCTCAG	0.361963
1078	7	61.922	64786	G	G/T	57	TAAAAGAAAAGCATGTTAGAATCACTACGGGAGCATTCACTTAAAACATGTTATGTGATGCAGACCTGGCTACGAGCTCAGCTGCCGAGA	0.27907
1079	7	61.922	84770	G	A/G	30	TCAGATAGTCAGTTTGGCAGAGACAGCCCGAGGCCCAATTCGCCGCCTGTTACGCGGACATATTGCATGGCCAGATGGCTGGGAATGTAA	0.281818
1080	7	63.48	8928	A/G	A/G	39	GACAACGAGTGGCCTCTGTCTGAGGGTTTCCACTGGGAATCGATCCCAGACAGTCCTTCAGGGCCACACATGACTGTACCTCCTCCGCCC	0.36014
1081	7	64.07	110982	G/T	G/T	25	AAACAGCTGGGACAGTTTCAGATTTTGGGTGAAAGTTGTAGGTTTCAGGGAGGTCAACTTGTTCCCGAGATCGGAAGAGCACACGTCTGA	0.358824
1082	7	65.123	127241	C/T	C/T	44	CTCGTTTCCACAGCACAATTTAGAGCAGCGATTTCTCAGGGATTTCTGACTGTGCAAATTCCCGAGATCGGAAGAGCACACGTCTGAACT	0.36
1083	7	65.618	17986	C/T	C/T	16	AGTTCCTGGGATTTCTACGTATAACGGTCCCTAGAGTTTACACAGAATGGTGCGAAAAACAAAAACCATCTGGTGAGAGGCAGTTCTGTG	0.349673
1084	7	66.302	56995	A/G	A/G	4	GAGACAAAAACACCAGACTGAAGAAGTGTTGTCACAGAAGGTGGCAGTTTTCACAAACCATCTGAACAATGTGAGCTGATTGAAACCATC	0.359756
1085	7	67.902	120755	A/G	A/G	17	GAAGGCGGTCAGCCCCGTGTAAATTAACTTCCCACAGATAATGAGTCTCACTGGCCCTGGAACAGTCGCGCATGAATTATATGAGGGTTG	0.346939
1086	7	69.046	112600	C/T	C/T	90	CCGCAGACTTCCCCCTCCCTCTGTTCAGCCAGGCGCAATATGGCGCTCCCGCATGTATCCAACTGTTGGAAACCTGTTCCTGCTGTCACC	0.355491
1087	7	69.327	136924	C/T	C/T	38	GCCGCTCCCCTCTGTACTCCACTCAAGGTTCAATCCCCGTTCCAGCTTGGCTGCGGCCCGAGATCGGAAGAGCACACGTCTGAACTCCAG	0.357558
1088	7	69.608	37766	C/G	C/G	54	ATATTTTCAGACATTTGGTAGTGAGTAACGTTGCTGCATTATTATCCGTTTGGCTTGGCTTCTAGATCATGACATCCTCTATAGTGTCAC	0.352071
1089	7	69.888	38380	C/T	C/T	47	CGGACACATCACTCCCGCAAATGACACCTTGCCTCCCCTCCATCCCCAACGCCAGCAACACATCCCTCTTATCACCCAACTTTCTAATGC	0.356322
1090	7	71.337	50892	C	A/C	1	CCAGCACAGTGGCTAAAAATTGCAGTTAAAATAAGTGAATTCTTTTCCACTTCACAGCACTTCTCAGTGGAGGGCCAGCTTGAGTTCCGA	0.311321
1091	7	72.196	126983	A	A/T	53	CTTGCAGCTATATTTTGCTTTGTATTATTTTTATCACTTTGACAGAAAACAAAGCCCCGAGATCGGAAGAGCACACGTCTGAACTCCAGT	0.276074
1092	7	72.653	65462	G	A/G	44	CCCTGTCAGGAGCTGTCAGCAGCAGGGAGCAGCTTATCGAGACGCTGAGATGACCGAGATCGGAAGAGCACACGTCTGAACTCCAGTCAC	0.28
1094	7	75.436	57369	C/T	C/T	32	GTTCACTCCCACACCGTACACGTACATAAAACGTGCAGTGATTTACAGTCTCCCTGTGGCTATCACTATCCTCGTTTTCGGCTGCCCGAG	0.346154
1095	7	75.946	122801	C/T	C/T	6	AATGGCGCCTTTGTGAGTGAGAGTTCAGCGCTCTGTGCACCCTCCTGGCCCCTCAGCTAGTCTTTCAAGCAAATGCTTCATCATATCCCG	0.356725
1096	7	76.423	105719	C/T	C/T	58	ACAGAAAGGGATGAGGGAAGAGATGTCTTCTCAAAGGCCTCCTCAGTGGCACAGGGGTCCGAGATCGGAAGAGCACACGTCTGAACTCCA	0.351744
1097	7	77.051	39506	A/G	A/G	24	GCGGCCCCTGCTGAGTACCGTCTGCATTAACTCTTCTCCAGATCCACCATTGCTTCTCCAAATCCCTCTCACACTCAGCTTCCATCTAAG	0.35119
1098	7	77.053	43417	C	C/T	60	ATGGTCTGTGGCTTCTCCTGCGAGGACCTGGTCAGCATGTTTAAGGAGCTGAAGGGCCTCGGTGTTGTGGTCAAGGAGCTGTCCAATGAA	0.272989
1099	7	77.186	70418	A/G	G	66	CACAGTGAGGTCCAAGACAGAGTCATGCTGACAGGAAGACACATGGTGCGGGACGTCAGCTGCAAGAACTGCAACAGCAAGCTGGGCTGG	0.235632
1100	7	79.417	25569	C/T	C/T	16	TTGTGAACTCATCTCTGTTTTCTTCAGATTGCCACTTTGGGGGCACACATCATCCGCGTCTGCGATTCCTAAAATCCGAGATCGGAAGAG	0.35119
1101	7	80.443	61632	C/T	C/T	26	GCCAGTGTGACGCTGTTGTGGCAGGTGGGGTGGAGTTCATGTCGGACGTCCCCATCCGTCACAGCCGCAAAATGAGGAAGACCATGCTGT	0.349711
1102	7	81.18	110594	C/T	C/T	58	CACCAGGGGCAATACTCTAATAAACGCATCATGATCCTGGGCCTCCATGTGGTTTCACTTCCTCTGAATGTGGATCTAATTCTTCTCTGT	0.350877
1103	7	82.219	31156	A/G	A/G	24	GGGGTGCTGTTGACATTGAAGTCACTCCATCTGTGTGACCTCTGATCCTGCCGCTGGATGCTGCTGTTTCAGCCCAGTCCTCCTCCAGCT	0.360119
1104	7	84.216	47296	A/T	A/T	54	ATTATAGAGGACAGAGATTCTCTGTCTCAGTTTTCCAGATCTGTTACCGTGACTAAAGAAGCTTTTGAAAAAGCTGTCCAGTCGAACATC	0.359477
1105	7	86.041	95760	T	G/T	53	GGGGCATCGTGCAGATGGACCTGCGGCTTGGACAGGTGATCCTCCGAAACCCTCGTGCGTCGGCCAGCGAGCCCCAGAAAACATTCACAT	0.286127
1106	7	87.881	30038	C/T	C/T	30	CCTCCCTTTGGCTTTACAGAGGTTTAAATCTTAAAGTCTTTAGCTCATTGTTCAGCTGTCCGAGATCGGAAGAGCACACGTCTGAACTCC	0.341379
1107	7	87.924	81547	C/T	C/T	12	CCGGTCAAAAGCATGCGTGTTCACAAACCTGAGTTACTCACCGCTGTTGCGCCCACACACCCTCCGTGGATGCAGCAGGCTCCGCCCCCT	0.342424
1108	7	89.663	106506	C/T	C/T	37	CTTGGTTGCCCATAGCAACAGCACTGGAGGCACTGGTGTCTGGAGAAAATGTGCAGCCAACAGAAGCACGGGGCAACATGGCCGCCATTC	0.356209
1109	7	92.433	24908	C/T	C/T	54	CCTGTGATTTAAAAGACAGCACACTCCTTAATTTTGTTATAATACCCAGCAGATTGCTCAAATCCTAAAGTTTCCTTCCACCTTACTGGG	0.354167
1110	7	96.789	62474	C/T	C/T	30	GGGGAGGTGCAGCAGGGGGAGCAGGACATCGGAACAGCCGAGGGTCAGATCTCCACACTGAAGGAGGCGCAGGACAAACTGCTGGAGGAG	0.355882
1111	7	99.681	140719	C/T	C/T	27	GACTCTGACCCTGATCTGAGGAGAGACGATCAGCAGCATTTTAGTCGCACAGGCAAATACTCCAACACAGAATTTAGTGAGGTTTAAGTC	0.35906
1112	7	102.023	44729	A/C	A	25	ACTGTGTGCACTCATTGTGTTTTGACTGTACCGTCTCCCTCCTCCTGCATGGCCCGTGGCTGGGAAACGGTGAAACACTGCATGATCTCG	0.242775
1113	7	104.26	108	C	G	16	CATCTGCGGCAAAGGCTTCTACCAACGCTGTCACCTGCGGGAGCACTACACCGTCCACACCAAGGAGAAGCAGTTCACCTGTCAAACCTG	0.257062
1114	7	104.26	50762	A/G	G	19	GTGAAGGTCGAAGAGCAGGAGGCTGCACCTTGTTGTTGACGTGGTCTCCGCTCACAGCGATTGGGTACATGACGTATTTCCCTCCCTGGT	0.244318
1115	7	104.26	78271	G	A	21	CCTGTCTCCAGCTCTTGCATGAAGTTTTCGTAGATGTTCTGCCGCTGGGCGTCGCTGCTCTGGTTCAGGCTCCTGGAGGAGCCACAGTGG	0.259777
1116	7	104.26	109053	C/T	C/T	42	ACCACTCACAGTCCAGAGTGTCAGGACGTCCTGAAGTTCATTAGCCAGTGGTGTGGCGGTCTCCCAGCATCTGGATTCTCCTTCCACTGA	0.360119
1117	7	104.26	129965	A	C	73	CTGTTCCACCTGATGTTCCCTCACCTGTCCTCACCTGTCTCAGTCTGGTTTCTGATTGGTCAGGCAGCTGCTAACTGTGTGCAGCCATGT	0.257143
1118	7	104.765	42117	A/G	A	40	AATTTGATTGTTTGTCTGCACTGTTTATATAAAACCTGCAAACTGTGCAGACAATGTCAGGTGATCTGTTCAGGAAGAACAGAACAAGAA	0.243056
1119	7	106.359	82411	A/G	A/G	14	TGGAGATAAAAAAGCACCAAATCCCAGTTTAACCATTTTAGGTTGGCAAAAATCTTAATGATGTTTTCATAACATCCAGCTGATTGTTGT	0.359589
1120	7	108.133	143	C/T	T	46	CACAAGTGGTTATTAATTCTGTTTGGCTCTGAGTCTGAGCGTATATGCAGCTTTAATGTACAGAAAACATGACTGAATGTATGTCTAATA	0.242424
1121	7	108.517	105954	C	T	75	AGAACAACGTCTTCTTCAAGAAGCTGTTTGACCGTTTTGAGAAGGAGGAGCAGTCAGACGACTCAGGTGAGAAACGTCTCATTACCAGGT	0.25
1122	7	108.895	63265	A/G	A/G	6	CACACGGACGGCTAACTGTTAGCCTAGCTACGTAACAGTAACATTACCTAACATAAACACCGAGATCGGAAGAGCACACGTCTGAACTCC	0.362069
1123	7	109.791	135165	C/T	C/T	34	CTGGAACATGATATGCCTTCCACGTCTCCTGTACTGCTCCACAGTCAGTATGGCTCTTATTATGAAATTCGACACCGAGATCGGAAGAGC	0.361765
1124	7	112.873	19803	C/T	C	21	CGGGGAGACGCGGCGCGAACCTCCCCGCACAGCAGACGAGGAACCGTCAGCAGCCGCCGCGCCGCGCCGCGCCGAGATCGGAAGAGCACA	0.242857
1125	7	115.956	55312	C/T	C/T	80	CCTGACAACATGGCCGCCTGCTCCGTCTGAGACAAGGAGTAATGTTTCTGTGACCACAGCAGCCTGTCGTCTACAGCTATGCTCTGTGTA	0.376437
1126	7	116.342	130666	A	A/G	1	ACTCTGACAAGAAACGTGATGGTGAGTTGGATGCTTGTTTTACCAGTCTGTTTTCCTTCAAAGCCGAGATCGGAAGAGCACACGTCTGAA	0.274566
1127	7	117.127	46187	G	A	79	GTAGACAGACACAGACTGACGTAACCAACCTCCTTCTCAGGCTGAACTTAGTTTCCTCTGATTTTGTGAGTACGAGTCGCCTTAAATGTG	0.25
1128	7	117.127	67937	G	C	82	TAGCAGTTGTGTCCATGTGGAACTTTCTGAACATTTTATCACTTCACTAACAGTTAAAGCAGCTGTGCAGCTGTTGAAGTAGTGTGCAGT	0.255747
1129	7	118.298	42448	G	C	64	GAGGAGAGGAGTTTAAAGCAGACGGAAAGGAGAGACTCTCTTACCGAAGACAGTGAGTGTCATGGTTGTTCTGTACAGCAGAGCATCAGC	0.255747
1130	7	118.298	90800	A/T	T	42	AGGAATTTAACAGCCCGTTTATGTTTTCGCCACTTCAGAGATATGTTAGACGGATCTCCGAGATCGGAAGAGCACACGTCTGAACTCCAG	0.235795
1131	7	118.298	101954	G	T	8	CTGAGTTGTAACATGTGCAATGACATTTCAAGTCGTCCAACTCTGTGTCCTGTTTGAGTGTGATCCACACAGAGCCCTGATCTCAGCCCT	0.257143
1132	7	118.298	111678	A/G	G	78	TGAGTTATTGTAACAGAAGAATAAAATGTCCCACATTCAAGTGATGTGCAGCAGCTTTCTAATGTCTTCATGTTGTCATGTTGCCTTCAC	0.232704
1133	7	118.298	120727	C/T	T	26	AGGACGAGGAAGAGATTAAGTTTGCTGTCTTTATATCTTCCTACATCTTCAGACAGATGAACGATAAAAGGATGTGACCCTGGTTGTATC	0.239766
1134	7	118.298	131481	C	G	34	GAGGATTATCAGTAACTGTCGTTTCTCTGTGACCTCACGGCATCTCCAGGTAAGCCCATCGCCAACGCAGGTGGTGATGTCATCGTCCAG	0.26257
1136	7	120.64	81497	A/T	A/T	20	GGTTTAGTGGCCGTAATGATCCCTCTGTCCACTTCATGTTCACCCTTTAAAAACCCTGTAAATGTGGGAATGTGAAGATTTTCACGCCTG	0.376582
1137	7	120.64	112156	G	A	42	GTTTCACCTCATTTTCATGTCTCATTATCAGCTAAAGGTCAGAGATGAGTCCTCATCGGTCTCCCCTCACCGCTCAGACTGCTCTTATTG	0.255952
1138	7	120.64	130759	C/G	G	90	CAGCAGAGACCATGCATCACAGAGCTGTCATCTGCATCAGGACAAAACTCCAAACAGGAAGAAGTTCAGGAGGAAGTTTGTGATGATCAC	0.23743
1139	7	120.64	131987	A/G	G	12	ACATCAGCCTCGTCAGACCTTCTGACCTTTTGATGGACACACTCCTGGTGTTTTCAGAGCCGAGATCGGAAGAGCACACGTCTGAACTCC	0.237288
1140	7	121.23	12249	T	C	41	AAACAGCCAAAGAATCCAAAGAAGAGGAAGATGACAACTATGTTCAGATCCGCTCACCAACCACCAGGGAGAAGATCTCCATCATGGCTG	0.258824
1141	7	122.116	7237	A/T	A	89	CCCACTGATCCTCCTCCTCAGATGACTCGGCTCCCCAGGGGCTGATCGTGCCCAGGTCCCCGTCCAGGCAGGGGGGCATGATGGGAATAG	0.234637
1142	7	122.116	57741	T	A	75	CGTCCTGAGGTCAATCATTGAGAGAATGTGGCCTCTTCCACATGAGAGTAAGTGACACATTCAATCATTAACACTCTGTTGGTAGGAGCG	0.261905
1143	7	122.278	96987	T	C	71	AGGTCAAACCCACGCCTCGGAGTCAGGTTTGATTCGTAAACTTCTGAAACAGCCTCTGATTCAACTCGTATGTTGTTTGTGCAGGCGGTT	0.266234
1144	7	122.911	50277	G	A/G	23	GCCTTCGTGGCTCAGGTGGACAGTCGGGTCGTCGGGGTCCTGATCATCAGAGACGAGCAGGTAGGTGCAGTTCTTCAGTCAGTGTCCTCA	0.275281
1145	7	123.402	42980	T	C	11	CAGGTAAAGATGTGTTTCTGTTATAAACCAGCTCTTTATTAACCGATCGCACAGTGAGGTGAAGTGTTACCAGGAAATCAAACATCAGTT	0.260606
1146	7	123.593	55475	A/T	A	49	CATCTGGATTCCCCAGGTACCTACGCCAGGATCCTGTTTGCTCAGCCGTCATGACCGAGATCGGAAGAGCACACGTCTGAACTCCAGTCA	0.245399
1147	7	123.593	100448	G/T	G	52	GGAAACTGTGTCGACTCTTGTCATGCTGAGATCTGAGGCGTCTGATTGGACTGAGGACGCAGCGAAAACCGTGCAGACTCACTCGTTGAG	0.24269
1148	7	123.593	127331	T	C	36	AAAACACTGAACAATATTTACCTGTTGTATAAAGTTGCTGAGGTCAGAGACACCTGTAGTTCATTCACCTCTGACCAATCAGGACGTTTC	0.259375
1149	7	123.965	97853	C	C/T	76	TGGCACTCCAGGGCCGGACTGGTATTCAGGAGTGACGGTGACGCGGTAGGTGGTTTGGGGCTGAAGCTGCTGGAGCACAATCGTTGTCTC	0.272727
1150	7	125.073	45226	A/C	A	12	GACGTAGAGGCAGAAAGAGGAAACATCCTGATTTCGACAGTAACGCTGAAGATGATGAGGACTTTGTGCCGAGATCGGAAGAGCACACGT	0.245665
1151	7	126.033	139044	C/T	T	21	GAAATCTTGGATTACATCGTCAGTGACTTAAAGCTGTCGGTCACCAGGACGGAAAGCGAAGGTTAGCGCTTTAACCGAGATCGGAAGAGC	0.236364
1152	7	126.549	128817	A/G	G	64	CTTTTGTTAGTCAACACAGGACGTCTGAACATTGTGAGATGCTGATGATGAGTCATTTAGTTTGTCTTGTTTTACACAGGGACTGAGCCG	0.245665
1153	7	128.029	5789	G	A	30	GTTTCTGAGGTTTCTTCTGTGTCCCAGCCGACCCCGTCCTCCCGTCCTCTCGCTGGACCTTCATCTTCCTCTTCGTCAGCTCCGAGATCG	0.257062
1154	7	128.029	21314	A/G	A	58	ACCCAGGGCTCATCATCTGAGGGAGAACATCCAGGTCATGAGGTCATGAACAAGGACATAATCCAGCAATACCAGAGCGGTCCCCCCTAC	0.243671
1155	7	128.029	33375	C/T	C	89	TTTTTACAGCACGCGCTGTTCCTGTCACTGAACACAGAAGATTCATGTCAGAGGAACACAACACAGGGATGGTTCTGATAAGTGATTCCA	0.237952
1156	7	128.029	39043	A/G	A	46	AGATATGAATCCAAATCGAACAAGCTTCAAACCATTCGTTCAGAAGCCAGTTTTAGCAGGATACTGAACGTTTAAAGACTGAAATCACAG	0.237342
1157	7	128.125	34523	A/C	C	80	CGCTGATGTCATTTCATGTGTTTTATCTAAAGACACACTCAGGTACAAATACTCAGGTATTAGTACTCAGAGGTACAGACGGTACTCTGA	0.237179
1158	7	128.125	140417	A/G	A	17	GTGGGACACATTCTCCGTTTTGTTCTCCTTGGTTTCCTCCTCTGCAAACGCTTGTTCAATCTCAACTCTTACACAACATCCCGAGATCGG	0.240113
1159	7	130.156	108371	A/T	A	25	GGGGCGCTGCTGCACCACAAAGTTACATTTTGTTTCTTTAATGTTGCGTTCTATTTGTACCCGAGATCGGAAGAGCACACGTCTGAACTC	0.251572
1160	7	132.219	13337	A	A/G	18	CCGTTGGGACGTCATCCATCAGTCAGACCCGCCCGTCCTCCAGAGAGAAGAAGCCTTCCTCCAAACCCCGAGATCGGAAGAGCACACGTC	0.274011
1161	7	132.236	92068	A	A/G	23	GGCTGAGCTGACGTTAGCTCACATTAACTTCAGATCCAGACGCTGACGACTAAAATCCTTCATCTGGTTAAAATATCGAGTTAAAAACCA	0.269461
1162	7	132.556	60467	G	G/T	87	TCTGTCAGTGATCCTCTGTAACAGACCTGATGTTTGTTGGAGGAGATTCTGTTGTGTTGAGGCATCTCGGCTCAGGTTTGTGTTTTGGTG	0.282353
1163	7	132.912	104885	C	C/G	17	ACTGAGCCTGACTCCTCTGATCTGATCTGGGTTCAGCCTCCTGATAATCAGCAGCAGTTGAGAAAACACACCGACCTCCTGACCTCTGGC	0.277439
1164	7	133.137	79732	C	C/T	53	GTGCAGATGTCAACAGTCAGGCTGCTGATGGAGCCACTGCTCTGTATGAAGCCGCTAAAAATGGACATGAGGAAATTGTGGAGCTCCTCC	0.274011
1165	7	133.216	119678	G	C	76	GCAGACAGACACTTGTCTTCAGTCAGGTAGTTGTTGTTGTTTGGTTTACAGCCTCCATACACAAACTTCACGCAGGTGCCGGCCGCCACA	0.258824
1166	7	133.258	67960	T	G/T	38	CGGGAGGACGGAGGAATGTGACGGGGACGCTCGGCTCTGTGCTGCGGGGCCTCAGCTTCACCTCCGCGGATCAGACGATGGAAACGAGCC	0.272472
1167	7	133.258	73976	G	A/G	76	CAGTTCCCACACAGAACATTGAAACCATCCCAGACGAGAACCCCGACATGTGGGTACACTGCTCTGTCAGAGGCAGCGCCGAGATCGGAA	0.275862
1168	7	133.779	126442	A	A/G	64	GTTTTCAGAGTTCAGGTCCGTCTTGTGTTTGTCTGTTGGTTTGTAACCTCCATGGCGGTCTTCAATCACTGGGTCCATCAGCTCTTTGAA	0.275641
1169	7	133.968	51107	C	T	9	CAGTTCAGCGTGGACATCGCAGAGAAAGCCTCCAATGTCTGCCTCGCTCACCTCTTCACCTACCAGGACTTCGACGAAGGGACTCTGGGT	0.262712
1170	7	133.968	81762	G	A	52	TGACACATCTCAGGCCTTCCTGCTCTAAGCACCTCGTTTGTGTTTGTTGCCGTGGCGTTTGCCAGCCGAGATCGGAAGAGCACACGTCTG	0.257062
1171	7	133.968	121161	A	G	64	GTGCGGAAGAGGGGCGGAGACCGCGAGAGAGGCGCGCGGAACGAGAGGAATTGTAAAGCAGGGATCGATTCACCTGGAGAAAGTTTAGGA	0.265244
1172	7	134.303	139114	A	A/C	18	CACCTGTCAATCACACCACACACCTGTTAGTCCATGCCCTATTAGCTGCCACCTCCCAATCCGAGATCGGAAGAGCACACGTCTGAACTC	0.267045
1173	7	134.859	10445	C	C/T	51	ATCAGCCGCTCCAGTGAGTTCTTCCTGTTGCTGAGCTCCTCCTCCTCCTCCGCGGGCCGAGATCGGAAGAGCACACGTCTGAACTCCAGT	0.263514
1174	7	135.707	45860	T	C/T	2	ATACAAAGCAGCCAGTTCTCATCAAGTGAACCCGAGTCAAAGCTGAGACAAAGCCGAGTCGTCTCACGCAACCCCCGACCGCCAGACACA	0.274566
1175	7	135.707	46348	G	A/G	17	CCTGACGACTCACTGAGTCCAAGACTGTTTTCACACGTGCAGTCCAACATTAAAGTTCAGTCTCTGACACCAACACACTGTGTTTCTGTT	0.271186
1176	7	136.15	105156	A/G	G	30	CTCCCCTCAGCTTTACAGAGCTTTATAGCGAGTTTCAGCTCATTGTTTATTGGTCCGAGATCGGAAGAGCACACGTCTGAACTCCAGTCA	0.242604
1177	7	136.404	84281	T	A/T	2	TTATGACTGACCTTTGAGGGTCTTGATGTTCATGGCGAGGTCGCTCTTGGTGCTGTAAACATCTTCACATGTCGGACGTCTCCTCATCAT	0.279762
1178	7	137.102	84801	T	C/T	51	GGTCACACCTGTCACACCTCACACCTATGTCCACCAGTCTCCACCTGTGTTCACCTGTGGTAAACATGTAAACTCACAGTGGGCGTGGCC	0.288591
1179	7	137.102	126324	T	C/T	65	GGAGAGCAGAGGTTAACTACAGTCTGATCCAGGTCTGATCCAGGTCTGATCCTAGTCTGGGGTGTCCTGTGGTGTCTGGCACCGAGATCG	0.269006
1180	7	137.377	121343	C/T	C/T	13	GAGGACGCCGATCGAACTCAGCGATAAGATGCAAAGTGTGAGGGCGGTTTTATACAGCTGAACAAATGTCACAGCTGCTGAGCCTCCGAG	0.397661
1181	8	0	73082	A/C	C	53	ATGGAAAATACAAAAGAAGAACAACATTTTTTATGCTTAGAACATTGCAGTACAAACTTTGGTCCAATCATACTGAGTTGTGTAAACCCA	0.286713
1182	8	3.144	96543	A/C	A	40	ATATTCAAATAATGAAAATAAAAATACTGCTAAGGAAAGCATGAACATCTACAGCACCATGACAGAACTTGATCTGCTGATGAAGACTGT	0.284848
1183	8	4.331	42941	C/T	C	1	CATAGCAAGTCAAAGCTGAAGAGGAAGTCAGTCCATAAACTGTGATGAATATTTACAACCGAGATCGGAAGAGCACACGTCTGAACTCCA	0.302469
1184	8	4.331	132648	T	C	52	CTCAGCTCAGACATGCCATACAGACAGTAGTAGTAATCACTGTATGTTGGTTTGGTTGACGTATGTTGATGCTGTGAAACAGAGAACTTG	0.217391
1185	8	5.847	53221	C	C/T	82	CTCCGCTCAGATCAGCTGCCTCCTCCAGGGTGAGTTCAGATCAGTCCAGACCTGGTCAGTCCAGTCCTGGTCAGACCTGTTCAGACTACC	0.270349
1186	8	6.036	25168	C/T	C	27	TGGGTGAGCTGCATTTGCTCATGTCGTCATTGTTCTGTCTGCTACATGCAGTGACGACTCAGGTAAACTACGTCTCAGCTGCATCGCCCA	0.289157
1187	8	6.036	120162	C/T	C	11	CATCGTTAAGTTCAGAATCTCTGGAGACAGTCTTTGTTTAGAGAAACTTATCTGTGATCAGCTGAGAGATCTTAACAGAGTCTCCTCGGA	0.28882
1188	8	6.496	15535	C/T	C/T	51	ACAGTTCAGTGCTGTCTGTCTGTCTGACTCTGTCCTCTAAATGGATGGACCCACTGACCCGAGATCGGAAGAGCACACGTCTGAACTCCA	0.350877
1189	8	7.077	15200	C	C/T	44	CGTCTCACTGTGAGTCAGCTGGAGTCAGACAGACCCAACACGACGGCTTCGCCTGCCGAGATCGGAAGAGCACACGTCTGAACTCCAGTC	0.269663
1190	8	7.077	100539	C/T	C	71	ATGGAGACGGAGCCAGGCTGTTTAAGGCGATTATGTTGGAAGTGATTTTCTTTTTCTCCCTCTCTTCCTTTTTCGGCTTTCAGCGGTTTC	0.28481
1191	8	7.077	110366	A/G	A/G	6	CTCTCAGATCCTATTTATAGGCCCATTCCATCCGCTGCTGCTGCCACGGCCAATCTGCGTGACTGTGGCCCGAGATCGGAAGAGCACACG	0.344633
1192	8	7.077	127146	A/T	A	41	CCCGACAGGCGGGGGGGAGGACACGGACAGCCCCGCGCGCTCTGCCTGCATGCACTCACTGCGCAGCGGCGCGATCCCGAGATCGGAAGA	0.292135
1193	8	7.642	126162	C	C/T	50	TCTCACACACTGTCAGCTCAGATTTCCCTGAGGAACGCAGCGAGGGCAGCGGGGGTCACCGAGATCGGAAGAGCACACGTCTGAACTCCA	0.267045
1194	8	7.642	139605	G	G/T	84	GAGAATCAAACACCAGTATCCACCATCACACCTTCAGCTGATAGCAGCAGCTGGCACGTGTCAGTGTGTGGAAACCGACAGCTGAGCACT	0.266667
1195	8	9.807	68679	C	C/T	90	CGGCGTTTACTACTACAGCCCGCTCTCTGTCAGGGGAAGGCAGATGCAGTTTGCATGTAAATACCCGACTCCCCCTCCCTCTCCCTCTCC	0.246711
1196	8	10.607	33267	A/T	A	62	CAGCACACGAGGAGAGGAGGGTGAGTTGAACCAGCGTCAGATGCATGTTTGTCTATAAATCTGTCAGTGTGACGTTTTGGGAGATGCAGC	0.290503
1197	8	10.607	46872	A/G	A	70	GTGTTTCATCCATGACCTCAAACTTCTCACAGATGGTTTTACTTAACCCTCGTGTTGTCCTCTGGGTCAGAATGACCCGAGATCGGAAGA	0.29096
1198	8	10.607	61227	A/G	G	77	AGCGTTTGATAAGTTCACCTTCAGGTGGATCTGATCTGTGTCTCTCGTCTTCGTCCTCAGAGAATGGCCCCGCAGCGTCCATCTGCGACA	0.288136
1199	8	10.607	75907	A/G	A	15	CTCAGGCCGAGAGCGGGTGAATCATCTCGCTGCCGATTCTGTAGTGAACTCTGCGGCCTCTGGGGGGCGCTCGCTCTGAGAGCAGCCTGC	0.287791
1200	8	10.607	80739	C/T	T	89	ATTCACTGACGAAAGCTAAACGTTTTCCCAGCATGCACGGGCTTATTTTTCATGTGGTCCCCAGAATATCCCGCAGGCTGAGAGAGAACC	0.297143
1201	8	10.607	104377	C	T	36	GTTTCAGCCTGCTAACGTGCAGTGGAGAAATTACACGTCAGCCGCAGTGTCAGGATGATTAATTCGCCTCTGCATCATGGCATAGTAATC	0.220497
1202	8	10.607	139134	C/T	C	13	AAGCTGTGGGACTGAGGCAGCAGATAAAACACACCTCTTCATCTCGCTGCTGTGAGGAGAGGTAATTAGGCAGCAGCTGGGACGCCGAGG	0.295455
1203	8	13.747	120025	A	A/G	9	CTGAGAGGAGTGAGGGATGATTTTATGGATGAAGTCATGTATTTTTCCTTAGATTTAAAGGTCTCTCTGAGAGGGCCGTTAGCGTTCACT	0.23871
1204	8	14.138	105617	A/G	A/G	36	GGCGCGTGTGTGTTTGTTGTGTGTGTATAGCATGTGTGCATGTGTGTTTGTTGTGTGTGTGTGCATGTGCAGTCTGGGGGGGTCACGCTA	0.372549
1205	8	16.094	141604	A/G	A/G	55	GCCCAATAGGCTTGGAGCAATATTAACATGTGTGTTTTGGGATCTTAATTACTCAGTGTGTGAGAATGTACGATTTATAACGAGCTCCCG	0.371875
1206	8	18.236	20310	G/T	G/T	73	GAAGGTTCATTCAAACTGACACACAAACAAATCCAGAAATATCAAGAATTAGAAACTGGTTTGGTGTGTTTGGTACAGTGACAGCACTTC	0.367347
1207	8	19.945	113213	C/T	C/T	3	CTCGATCTGATCTGAGATTCAAACCTCTGCTGAGACGAGGAGGAGGTGTTTCATGTAAAATGACACAGTCCTCAAAACCCTCAGCGCCGT	0.37574
1208	8	22.722	49444	A/G	G	82	GGGATCTGTTCATTGTAATAAAGTCCAGGACCGCTGACACTGGGGGAACACCAGGTCAGTTGTCTTGGGTCCTGGGTCAAGGAAGGGCCC	0.288079
1209	8	22.722	141067	C/T	C/T	17	GTTGATGTCATGATGTCTTATTATGGTCTCAGGCACTTTGGCGGACAGGTAGCTACGGTGCTAAGGCCCGAGATCGGAAGAGCACACGTC	0.364943
1210	8	23.192	116184	G	A/G	19	CAAACTACAGGCCATTAAGACTCAGACGCACTCAGACACCAGGAGAGCTCATAAACCGAGATCGGAAGAGCACACGTCTGAACTCCAGTC	0.234104
1211	8	23.665	78026	C	C/T	52	CTCTCAGTGATGCGGTAGCAGTGCATCTTGCTGAAGTTTCTAGAGTCGAGGCGGACGCAGGCCGAGATCGGAAGAGCACACGTCTGAACT	0.242857
1212	8	25.469	66043	C/T	C/T	15	GTCAGGTGAAGTATCGATTTTGACGAAGTTGCGGTAATGATTGTTCGTTTTCCCGCCGAGATCGGAAGAGCACACGTCTGAACTCCAGTC	0.372671
1213	8	26.434	98801	T	A/T	44	CATTGGTTTCAGGCGTCCCTCGCAGCGATGAGGAAACTCTCTCTGAAATATCCTTGAGGTTGAGCAACACATGGTTTCGATGGACCCGCA	0.210526
1214	8	26.999	29374	G	A/G	11	CTCTGCGACCGTCCGACCCACCGATGTTCAATATTTCAGACGATGCGACAGGGATTCGAGCTAATTACCTCGCCAACGATTCCCTGCGAC	0.223333
1215	8	27.291	32935	G	A/G	23	ATTCATCTCAACACATCTCAACGTTTGTGTTTCTGTATGTGAAACATTAAACTCACGACTAAACAACGCCATCGTTCCTGCTCTGACCTC	0.227811
1216	8	31.458	109618	C/T	C	33	GAGAACATCAGGATTCTGACGGAGAAGAACAACGCCAAGAAGGAGGTGAGGTCACACCTGAGGAGGAGCGACAGGTGAAACACAAACACC	0.296407
1217	8	31.458	121708	C/T	T	61	GATTCTCGTTGACCTTCTCAGCCTTCTTCTGCCTTGTTGTGACCTTTTTCTCTGGTTCAATCTTGTCCTTCAGCTTCGGTAGTTTCTCTT	0.288235
1218	8	31.458	121750	A/G	G	51	GCTGGCTTACATAACGCAGACAACAAAGAGCTTCCTCAGAGCAGTCAGCAAATCAGATCTGTCCGAGATCGGAAGAGCACACGTCTGAAC	0.289474
1219	8	31.458	124301	A/G	G	88	ACAGACCGAGCAGTAAAATGTGTGTGTGTGGTGTTTTGAACAGCTCCTGGCGACTGGCCTCGCTCGCTTAATGAGCTCTAATCCTCCATC	0.291411
1220	8	37.448	12907	C/T	C	78	AGACACAAAGATAATGTTGTCTGTGCTGAGGCATCCTGACTCACCTGCTAATGCTAATACTGATGCTAATCTCATAGCATTGATCATTGT	0.295977
1221	8	37.448	86749	C/T	C	45	CAGAGCGTCTCTCCAGATGGATTTTTTGACTCTCTGATCCGTGGCGTCGCTCAGTCGTGCCGCCGCCTGCTGTGTGGTCCGAGATCGGAA	0.293785
1222	8	37.448	126456	A/G	A/G	10	CAAATATCCACTCAGCTCCAGTAACATGAATCGCTCCGTGGCCAACAGCCATGGTCACTTTACTTTTTTTATTTTCTGTGCTCCCTGTCT	0.378882
1223	8	38.261	36515	A/G	A	79	CGGCGTGCTGGTTGCTCCTGATGGAAGAGTTTTCGGACTCGGGGCGTCGCCCCCGAGGTTTAGATTGGTACTCGTCAGAAGGACCTGACC	0.292614
1224	8	38.421	24944	C/T	T	60	ACAATCACACTGGTGGCTGTGCACACTACACTACAAACTGCACTTTAGATCAGAGGTTATTGAACTGTGAGGCCCCGAGATCGGAAGAGC	0.302632
1225	8	39.4	67994	C/T	C/T	49	CACATGTTGTGTCCTGAGCTGTACTGTCACTGAGGGCTCTGGTTGAACCGTTCGTTTGTTCCGAGATCGGAAGAGCACACGTCTGAACTC	0.376404
1226	8	40.297	51836	G	C/G	90	CTGGTGAGGGAGCAGAAACTCTACACCGAAGCTCTGAGACTGTTCACAGCGAACAGCGCTCAGTACAAGGTACAGACACAAACACCCCCG	0.225989
1227	8	40.987	61254	C/T	T	88	TGTGGATCTGTGTCTCATCTCCTCTGTTAAATAAAGACAGGAGAGTTCAACATCAGGAACTCTGATCCTGGTGTTTCCCAGGAAATCTGC	0.288591
1228	8	41.859	131595	G	G/T	20	GTTTGGGCGGGGCAGGGTGGTACGGCATTGGTTAGATGAACGTCATAATAAGTTAATCATATTTCACCCGAAACACTGTTACTTTTTATT	0.215569
1229	8	42.509	45367	G/T	T	17	TGGTGCTCCATTTAGTTCTCACATTAACAATCAAGGAGTCATCCAATGCAGATTAGCAACATTCAATGAACTACTGAGGTGCTTGTGATT	0.290625
1230	8	42.546	39921	A/G	G	7	ATCACCGTGTAAAGTAAAGAAAGTAGTTTCCACTGTTTAATGTTCCTGCTCTTCTTTCGCTCTTCTTCAGCCCGAGATCGGAAGAGCACA	0.281609
1231	8	42.546	80030	C/T	C	85	CATCACCGACCTCCACGACGCTCTGTCCCTGTCCGAGGTCGGGGACCGCAGGTTGTTCCTCATCGGTACCCATGTGAAGAGGGGCGAGGC	0.294286
1232	8	42.546	108851	G/T	T	27	GGACGTGCGCGGACATTTTGAGAGGCTGCGGCTGAATTTTAAAAAAGAGCCACCCCTCCTTTCCCCCGAGATCGGAAGAGCACACGTCTG	0.283626
1233	8	42.546	130288	G/T	G	48	GTCGGTCAAGCCTGCTTAAGGGATGCACTGCTGGCTGCACTGGAGAATGGCCAGTCAGCCGAGATCGGAAGAGCACACGTCTGAACTCCA	0.289326
1234	8	42.546	130886	A/G	G	2	AGGACATCCACTAGGGGGAGTGGTAAGACTAGAGCCAGGAGTCGGTAAAGCTCCTCAACATCCAGACTGGAAGCTTCAGCTCTCAGCCGA	0.292614
1235	8	42.546	131584	C/G	G	79	GTTCGACACGTTGCTCTTGTAGGCGGTCACCAAGTCCACCACCGCGTTCACCAGGGCGTCCCGAGCGTCTGACAAGTTGGACGATATCGA	0.294286
1236	8	42.631	35343	T	C/T	75	TGCTGCTGTGTTTTGCCAAGTTGGCAGCCAGTGAAGGCCCCCATGCCTTCTTTCCTGTCAGCTCATCCACCATCTTTCCCTCTGATTTTT	0.22
1237	8	42.854	104074	C/T	C	40	CCGAGGCGCGGGTGTCACCTCGTGCGCTGTGGCTCAAGCTGAGGAAGGAGGGAAGGAGGGAATATGCCTAAATCTGGCAGAGCACAATCT	0.289773
1238	8	43.796	46372	C/T	C	59	CCCAGACCACAGTCCACCAACACTATGACCAAAGCCACCAGGCACCTCAGAGCTATGACTCCTACGGCAGGGTCACTCACAGCGCTGGTG	0.211656
1239	8	44.882	52199	G	A/G	33	CATAATGACGACACTGAGGGATGCAGAGGAACGAAGAGGTTTAATGAATCACATGCAGCACAGTCGCTACAATGAGAAGTAAACAACACC	0.228916
1240	8	45.34	76998	C/T	C	43	TTTCAACTGTTTTATATCACAGCCCCTTGTCTCAAACCTCTGCGTCTCCCCTCGTTTTCTTCCACTCACCCACCAGATGCCCTCAGCGTG	0.289941
1241	8	45.84	137737	C/T	C/T	32	CACGTAGGATGAAATTAACCTGAAACTTCACTGACTCGCTGGAGCTGGAAATGGCGATGTAAACAGAAATCATGTGCTTGCCTGTGTTGG	0.387195
1242	8	46.975	120665	A/G	G	89	ATTCTCCGTGTTACCTGAATATAATCAACTCGATTTAGGTGGAGCTCCATCTTCTTTCTCCACTGGGTGTCTTATTTTAGAGTGGGGGGA	0.277778
1243	8	47.476	21554	C	C/T	15	ATGCTGGGGTTGCGCGGGCGCGGGGTGTTCAGCCGCTCCACCTCCTCGATGGACAGCCCCACCGAGATCGGAAGAGCACACGTCTGAACT	0.223164
1244	8	47.476	33734	G	A/G	20	TAAAAAGCAACAGAATGAGGAGAAAATAGTTTCTGTCTCTGTTATCTTGTACATCAGGTACTGGCAGCCCGAGATCGGAAGAGCACACGT	0.223602
1245	8	48.588	130860	C/T	C/T	53	GAAAGGTGCCGTGAACACGAGGTGTGTATGTACGTGTGTGTGCACGCGTGCATGCACATTTGTCTTTCTGTGGGTGTGTGCAGCCTCATA	0.389571
1246	8	48.82	14924	A/C	A	47	CGGCCGCAGCGGCTGCCAAGTCCAATTCTGGAAAGAAGTCCGACTCAAGAGACGAAGACAGCAAAGAGACCAAATCCACCGACCCCGACA	0.29096
1247	8	48.82	116628	C/T	T	17	GCCACTGTTATGTCCTTGTCAGTTTCTGGTTTATTTGATTTGGTTTTTGCTCTCGTTCATTCGCAGGTTTTGACGGCTGCCTGGCCTACG	0.291429
1248	8	48.886	73553	C/T	T	15	GATACAGTAGGATGTGTGCAACAATGAATTTATAGCTTGCCTTAATGCAAACTTTAAGAGGCAGACTGGCTTTGAGGCAGCAGGCCGAGA	0.291908
1249	8	49.474	14917	C/G	C	58	CATGTCATGCTGCCGTGGATAATAATGCTACCATGTGGACCTGGTTCAGGAAAAACACTTCCATATGTTGTGTGTGCATGCTTTCCTTTC	0.289634
1250	8	50.204	99941	C/T	C	62	GGTTCATCACCTGGCAGGAGAAGACCTTCTCGCAACATGACAAGGACAAGAACTCTGAGGATGATGAGGAGAAACCAGAGGAGTCCAACA	0.285294
1251	8	50.665	64014	A/G	A	73	CGCCTCGTCTGTCCGACCTTGTAACTGCATGACGTACGCCATCTGAGAGTGGATGACGGCCAGCTCCGACTCGATGTCCTCCTCAGTTAC	0.292135
1252	8	51.591	16697	A/G	A	44	GCCAAAACGCAAACCCCAGTAATATCTTGCTGTGCCCCAGTTAGACAACTTAAATCAGTTTTCTAGGGCCACAGCAGTGCTCCAGGTCTC	0.291411
1253	8	52.052	102646	A/G	G	66	AACTGCCACTCACTGGATGGCTTTTGTTTTTCACACCATTCTGAATAAATTTTAGACCCTGAGACATAGTGCCTGAAAATCCCGAGATCG	0.285714
1254	8	52.052	121285	A/G	G	33	ACGAACCCGCCATTGTTGGCTGTTTTGCAGACGGTGCCCTGAGGACACTGGACACCCAGACAGGCCACCAGGGTCTCACAAGTCTTTCCC	0.287709
1255	8	52.513	32268	C/T	C	10	GCCTCAGCTCCGCACACGTGCCCAAGGGAGAGCTGCTCATTTCAATAAATGTAAAGTGATGCTGTCCACAAGCAAACATGAAAGTCGCAC	0.280347
1256	8	52.513	58911	C/T	C	22	GTGTCAGGCAGCTCAGGAAGGCAATAAAAGTCACATAAAGTCACATAAATAAAGTTTCAATGTTCCCTCTTTGTCCGAGATCGGAAGAGC	0.281977
1257	8	52.513	72093	C/T	C	14	AGGCAAGCAGGGCCTCATGTGTGACTGAGTGGGTGCTAGACGCCAAGCAGAGAAGTGCCGAGATCGGAAGAGCACACGTCTGAACTCCAG	0.286932
1258	8	52.614	112582	C	C/T	90	GTGCTGGGCAGTCGGCCTCTGAGAGGAAGTGATCTAGGGAGAAGGGGGGAAACAGCTGCTTAATAATTCAGGACGCAGAGATTAAAAAGC	0.208333
1259	8	53.043	109512	C/T	T	30	TAACCACTGTTTAGATGTTAGAATTCCTGCGGGGAAATGTCACTCACTCATATTTACCCTCTTCACATATTAGCATTTTCGCCTACTCCT	0.282353
1260	8	54.07	111699	C/T	T	67	GAACAGCAAAACATTTTAATGGGTAATAACGTGTTTCAAACGTGCAGCTTTCATAATTAAAGGCAGTGGCAGCTTGGGAGCATGTTAAGA	0.294304
1261	8	54.798	134858	C	C/T	49	AGTCAGTAGTACCTCGCTCTTCCCCCCGCAGGCTCGGTATCCTAGGGGCTATAAGGCTCAGCCCCATTCTATTCCAACCTGGATAAAGTA	0.216763
1263	8	57.546	70309	C/G	G	38	CCAAATCCAACTGGCAGGGACTGTCATTAATTCACTTGCTTGATAAGGAAGGAGTGACATTTTTACTGTGTACCTGACAGAAGATGGACA	0.284024
1264	8	58.1	57513	A/G	G	80	TTTGAGCAGTCTGTAAAGGGCAAAAAAGAAATCAATTCCACCCTGACAAATGTAAATAAGGTCTTATCGGGGCAGCAGCAACACATCGAC	0.286145
1265	8	59.316	73260	C/T	C/T	55	TCCAGCAAAGCCCTCAGCCATTCCAACGTTCCTGCTTCCATTCGCCAATCGGCATTAATGGTGGAAAACAGACTTCGGTGCCATCTGATG	0.392045
1266	8	59.664	30357	C/T	C	86	TGCATCAACACAGTCATTCCTCTTTCACTTATCTATATGTTGTTATGTGAGTGGTCATGGAGGATTGTATGGGTGGTCTGTGTATTCCGA	0.284483
1267	8	60.067	62459	A/G	A	60	TCTAAGTCTCCCAATTTAAAAGTTAGACAATTGGTCAGTACATTAGTCATTTCCACAGAAAAAGGCCATGGCTAGGGAGGAAAGAAGGGA	0.274691
1268	8	60.517	109904	A/G	A	61	AAGACATGCCATGGTCTGTGGGCCAGGCTGGGGAACATCCTCGCTGTAGCGGGGCTCGGCACTGAAGAGCAGGAACTCGCTGTGCAGAGT	0.287709
1269	8	61.085	115796	A	G	37	CATCCAAGAAAAGACAGACACATCCCAAAAACCACAACCATGCCTTCTGAACACACAAGAAATCTCAATGCGTTATAATCATCATGGCAA	0.219512
1270	8	61.085	141014	A/C	C	12	GTCCAATTTGACATGCATGTCATTCTACTTGGGGGACCTGCCATAAGGAATAAGGAAGCCAGCCATAAGGAAATGACAGACACCTCCGAG	0.28012
1271	8	61.942	31195	C/T	C	73	TTTTTCAGAAAAGCTTCTGCTAATTCATAGGCCACATTAGCAAGATCACTGTAGAACAGTATCGTCTTTAGCCGAGAGGGAGTTGCCAAG	0.286145
1272	8	61.942	115903	C/T	C/T	22	AGTGTACTTTCCTATTTTATACACCTGCACTGTACCAATGTGCTTACCAAGCAAGGTGCTGGTATGTCTGAAGCCTCGGACTTGGGAGTC	0.388554
1273	8	62.605	53998	C/T	C	36	TGTTCAGTCCTCTCTGACTCTGAGAAGAAAACATGCCTAGAAGATCACAGTGTGTACTGGTTCAGAGCCGAGATCGGAAGAGCACACGTC	0.291429
1274	8	63.005	109127	C/T	T	70	ACCAGTTAGCTGTGTTAATTATTTCCCACTATATGGCCCTTCATCACACTGGTCAGCTCAGCGTACGTACTATCCGAGATCGGAAGAGCA	0.293785
1275	8	64.451	89854	A/T	A	30	ACAACGTGAAGAGGCTGATCTGAGCTCATTTGCTCATAACCCCTCTGTGTTGCAACTGATGCATTAGGTCTCATTTCACTCACTGAATAT	0.289308
1276	8	65.693	125891	C	C/T	70	CTGTAGCACATTAAAGAGCCTGTCAATTGTCCTGCAAAAGTCACTTCAGTCCAGTTAGATGCTGCTTTGCCCCTCACATTTAAACACTAC	0.227273
1277	8	66.136	76328	C/T	T	43	CTGATACTGGTGTATTTTTAACGCTCGTTTGATTTTCAAAAGTGTCTGTTTTCCAATAAAGTTTGTGTGCAGCCTCCGAGATCGGAAGAG	0.295302
1278	8	67.615	40005	G	A/G	8	CACTACAGCCAGTCTCTATCTCAACATCCACAGGAGTAACCCAAAGGCGATGTAAGAAGCCCGTCACATTGTCACAACCATGTTCGCTCT	0.219101
1279	8	67.615	109791	C/T	C/T	44	TGAGAGTACAGCAGTGGCACAGCAGTGAGTGAAACTGCTAGAGCGTCTCCAACACATCAGCACAGAGTTTGTACAAATAATTTGTACTTC	0.393678
1280	8	67.848	58	C/T	T	50	GACTGATAGCAACCATGTGTAAATATGACATACAGTGCATTTCAGGAAACAGAAATCTATGTATTAACCTTAACCATATCTCAAGCCAAC	0.285714
1281	8	67.906	7148	G	C/G	37	AAAGCCTTAGACCGTGAGAAACAGGCAATTATCAAAGTAAAACTGACAGCAGTAGATGGAGGAAAACCTCCTAAATCCGAGATCGGAAGA	0.217143
1282	8	68.197	12718	C/T	C/T	33	TGGAGCCATCTTGTTTGGCATACAAATCATGATGGACCAGAGGAATACAGCAGGAGAGATCTAATTGAGAGATAAATTAGACCTCTGCTG	0.390323
1283	8	68.762	13701	C/T	T	60	TCTAATAAAAAAAGGAGAGGAAATGACTCTCTTCTCTCTCCATCACAACAGCAATTTTCCTGGGCTCGTTCCGCCTGCCTTATGAAGAGA	0.285714
1284	8	68.762	34850	A/G	A	42	ACCCCGCCCGCTTCTGAGTTAACCTCAATTGCTCTCATCTCGCAAGGGCTTGGACCTTCCCGAGATCGGAAGAGCACACGTCTGAACTCC	0.292614
1285	8	68.762	35225	C	C/T	32	AATTTGTGTAAATTCAGTCTATGCAGTTTCCCAGCAACAATTGTTGCTGGTAACACCGAGATCGGAAGAGCACACGTCTGAACTCCAGTC	0.218563
1286	8	68.762	61692	A/C	C	52	TGATTTAGTAGTTGACTTCTGTAAAGTCTGGAGGACTCACAAGAGACAGATCTGAAAAAATGAAATTGAAGCAGCAGAGGCTGGGATATA	0.278169
1287	8	68.762	83122	A/G	G	19	CTCGACTATGTTGTTAATGTGACAATACGAGCGGCAGACCTGACCCAGACTGCGAGTCCCACTTGGCCCTGAGGAGGTTCATGTTGTGTA	0.282857
1288	8	68.762	103610	T	G/T	1	TGCAGTGTATTGATGGAAAAGTCCTATGGGTGATAAATCCTGAGTGGTTGTTACGGCATAAAATGATAATGGCCCGAGATCGGAAGAGCA	0.227586
1289	8	68.762	109641	A/G	A/G	7	TGTGGCGTTGTCTCATTAATATGGAGCCCAAGGGAAGGAGACAGCCAACTTCCTCCCTCTGTGTTTGGTTGTTTGACTGTATCTCCATTG	0.386364
1290	8	68.762	138251	A/G	A	66	CTCCAGCACTTTGGACGGCCGCATCACGATCTGAAAAAAGAGAAGTGAATGGATTTAGCTGCGACAACCCTCACCCCGCAGAGCAACTCG	0.288136
1291	8	69.555	67686	A	A/G	7	GGAGGGACTCACCAGGTGTTAGCCAATTACATCATTTACTGTGGCCACAGCCAATAGACTGTGAAAATGCAAATGTGAGTGACGCCCATC	0.225146
1292	8	69.555	133757	C	C/T	57	CACTAACTCAGCAGACACACTATCACCTGCTTTGTGCACTGCCAAAGAGAAATGTTCATTTTGACTCAATTTGTAAGTACTGACTCCGTT	0.219512
1293	8	69.737	39758	A/G	G	32	AGGCTGCCTGTCAGTTTAAATAGGACAGCACACTGAAGTGCACTTCAACCATACAATGCAATTCATCATCCACAGTGTTAACCCCCCTCT	0.292899
1294	8	69.737	115537	C/T	T	82	GAGTTACGAGAGCGAATGCGTCCCCTGAATATCTCTGCCTACATTATCCCTGGCACCGATGCTCACCTGGTACATCTGCTGTCCGTCATG	0.28869
1295	8	70.349	30563	G	A/G	54	GTGGCAAAAAGAAAAGGTGCCTTCATGTCTAAGTCTCAGGCTGATTTAATGCTGATAAACCGAGATCGGAAGAGCACACGTCTGAACTCC	0.219745
1296	8	71.578	37247	C	C/T	52	CAACTGAGCAACACATCAATTCAATATGGACCAAAATCCCAGAGGATGTTTCCAGCACCTTGTTGAATTTATGCCACGAAGAATTAACGC	0.204969
1297	8	72.698	132222	A/G	G	66	GTCAGAGCACTTTTCTGTGAAGCACATCCCAGACGCTTGCGTAAAAATGCAGCCTCCATGTGTGTGAGAGAGCCCGCCGTGTTTCGGAGA	0.285311
1298	8	72.732	75796	A/C	A/C	21	TTATGGCCGATCAGACAGACAGCACTCATACAACGAGCTCCATCACAAGCGACACAGACCTGGCCCAGGTTATTACAAGCTCATTAGCCA	0.386628
1299	8	73.04	24023	C/T	C	67	TTCACCAGGAGGCACTCATGGATTCAGCAGCCATTCAGGCTTGAAACCATAATCCCTCTTCCTCCCTTGTGTCCGAGATCGGAAGAGCAC	0.285311
1300	8	73.04	74670	A/G	G	70	ACTTACCAGGTTCAAATGCTACAGCAGGGTCTACAGACTCTCTGAACCCTTGAGGCATCGTCCAGCTGGGAAGCAGTTCTGGCTTGGAGC	0.286517
1301	8	73.04	96591	C/T	C	18	AGCACGCCGCCTCTGTACGGCTGGGGGGCCATTGACTTTGACCGCCATCACAGTGTGTGCTCAGTGGTGTGGTCGTCCAGCCTGTCCTAC	0.281065
1302	8	73.398	76869	C/T	T	38	GGGAGCATAACATCTACATCAATGAGGGCACAGAGCATGATTATGATGTGTTGGAGCAGCACATGCACCCGCTCTACAACGCCAGTGTAA	0.280255
1303	8	74.868	66158	A/C	A	34	CAACAGTTCAGGCAGACGGGGAGTGTCCAGCGACTGGATTTTTAAAACTCAACATCTCACTTGTTTGGGAAGAAGGAGCTACAGTTTCTG	0.27933
1304	8	75.467	54418	G/T	T	5	CATGGTACCTCACAGCTCTTGACTAGTTGCTACCCCTTGTTGCTAAGCTGAGAGAGCTGCTAAGCTTGCTCCTCTCTGGTGTTTTGGATC	0.282353
1305	8	75.467	86381	C/T	C	53	GAAGTCTCCTCACTCTGACCAGGTGTGCCACCCTACTCCTTCTGCCCATCTCCTACACTTAGCACTCTCTCTATCCACATGGATGGAAAT	0.277778
1306	8	76.195	20309	C/T	C	72	AGAGTGAGAAGCTCTGTATCATGCAATAGAAATGACGCCTCTCAGCTCATCTTTACTTTAGCTCATAAATCCTCTTCTCTGTTGACACAG	0.278443
1307	8	76.913	54300	A/G	A	43	ACCCAGGACACATTCACATTCCCAGCTGCTGTTGAACCTTGTGGTCGCTAATAATAGGCTGATAAAACCGAGATCGGAAGAGCACACGTC	0.282486
1308	8	77.272	136082	A/G	G	70	CGCCATGGGGGCCACCGTGTTCGGCTCCAGACCTTTGCCCAGCAGCAGCTGATTGGGTTTGGACCTCACGCCCACCACCGACGAGCCCAG	0.286127
1309	8	78.49	120963	A/T	T	25	TTAAACTAATGTGGATGCTGCTCAATTAACTTTGAGGAGGCTTTTATTTTGTGGGGACCACGAGGGTAACCTTAAAGTGTGGCTTTAAGT	0.268519
1310	8	79.708	45268	A/G	A	8	TTTGTTAATGGAGCAGGAGAGGAGTAACTCATCCTCTCTGATGACTGTCACATGACTGGGACTCCCCTGCACACCCAGTGTGGGCGCCTG	0.292398
1311	8	80.005	138978	A/G	G	59	ATCTGGCAGGCCCTTCCCGACTTTGGCCTCTCATACGTCGTTGTCAGGTTAATTTAAAACTTTTCAGAATTCACTGAATGCCACTCAGCA	0.283951
1312	8	80.604	64284	C/T	C	29	AACTGCTGCTCATGTTTGTTTTTTTTTTCCACTATTGTGAGTAAACTAAAACAGGCTGTTGTGTGTGAAAATCCCGAGATCGGAAGAGCA	0.300633
1313	8	81.433	71109	A/C	C	21	GAGGACCCGCCCACCAGCCCCGATGGAGCCTCGTCATTGGCCCAGGTGTCTCAGGTGTTCTTCCGAGATCGGAAGAGCACACGTCTGAAC	0.29096
1314	8	81.777	118487	C/T	T	30	ATGACCTCCCATTCAAATGACTACTCCTTTCCTCTCTCCCCCTCCTCCTCCTCCTCCGAGATCGGAAGAGCACACGTCTGAACTCCAGTC	0.29023
1315	8	81.804	41486	A	C	55	TGCTGCCACTTATCGGTGACTTTTGTTTGAAGTTATCTCTACAGTTTAATCCACAAATACAAACACGCAGCACTCAACACACCGAGATCG	0.217647
1316	8	81.804	62170	A/C	C	35	CGGGTGGAGAAACTGAACCACAACAATAGTACATCAGCATCAAAGCACAGCAAGGTCATCATCCACCCTCAGACCAGTGTCAGTCCTCTG	0.285276
1317	8	81.804	71790	C/T	T	50	CTGTAGTCCATGTTTTGAGTCCAGCCTAGAGACTTTGGATGTATGTTATTTCTTGCCATATCCCTGCTGTGAACCCGAGATCGGAAGAGC	0.29023
1318	8	82.101	98038	C/T	C	62	AATAATGGAGTCGCATCATGCAGCAGGTCTCAGTGTTTTCAGCAGAGCTTTCAGCCCAGCACTCATCAGGCTGGAGCTCATTTAAACCCG	0.283708
1319	8	82.101	99007	C/T	T	1	TGCCATCATCCGCTCGTGGTCCCGCCTCAGAGCCTCCATCCTGGCCACCGACTCCTCCCGCTCCCGCGCCCACACCTTGGACTCGGCCTC	0.291429
1320	8	82.533	11948	C	C/T	18	AGTCTTTCTCAGCTTTGCTTTCCTGCTCCTTCTGCTCTGCCCCCTCGTCACTCTCCTCCTCCTTCTCTTTCTCCAGCTCAACGACCAGGC	0.22
1321	8	82.533	56715	T	A/T	66	TATTCAGTCCTCCCTGTCCTGTCGTTAATACAGACATGTCTGAACTAACCACAGCCCCTAAACTCTCTCATGAACATGCCATTAATATCT	0.209459
1322	8	82.533	97080	C	C/T	56	AGGCAGGAGACAGCCCACTCCCAGCTGCTCTGTCCAGAGTGTCGTGCCCCTGTCCCAGCCAGGACAGTGGAGGAGCTTCCCACAAACCTC	0.22093
1323	8	82.533	139682	A	A/G	13	AGAAATCAGAGGACTGTCCCTCGGTGAGCCGTGCACGGTCGCGGCCTGTGGTTTTCAGCAACACAGCCTATTACTACCTATACAACCGTC	0.220339
1324	8	82.977	12757	A/G	A/G	42	CAAGGACAGCGTCTCAGGTCTCTATGATAAGATCTATGTGCATCTGGGAGAACCTGACACAGAATGGCAGATCTGGTGACAAATGATCCA	0.393678
1325	8	84.159	10405	A	A/G	72	TAAGACCTTTCAAAAAAGTCAGGCGTTTCTCCAGAGAAGAGAGAAGCATAGTTGGTGTTCCTTGTCCAAACATTGTGTCACAATACAGTG	0.223214
1326	8	84.483	104734	C/T	T	38	GAAGTCGACAGCCCAGTTACAGTTGATACCAGATCAGCAGAAAGTGAGAAAACTGAAATTTGAGTGCACGTGACGTTTCTCTGTTCTCTA	0.294872
1327	8	84.485	82166	T	C	13	ATTGTTAAATGTTACACACAGTTAAAAGGCTCAGTAAATGAGAGACTGGTGTGATCCAGCATCCTGTGCTCTGCTGTAGATGAAACTATG	0.215976
1328	8	84.864	56931	G/T	G	32	AAAGGCAGAGATGGGAAGGACAGCAGAGTGATGTCAAGACAGAATAATTTCATCGTATTTCGTTTCTTAACGGCGGACCGACATCACAAC	0.293548
1329	8	85.01	31424	A/T	T	81	AATGTTTATCTCATTAACGAGGAAATCTTCATCATTGTTGTCTGTTTTTAGAGCGCATGAATTCTGGATCCATGGGTCCTTCAGACCAGC	0.281457
1330	8	85.242	3038	C	C/T	28	TATGCACCCACTCCTAATAAACACCATCATTCCCCTGTGAGATTTGACATTAATGGCCACAGAGGACGAATGCACTTTAGTGCTGGCATC	0.218354
1331	8	85.242	7561	C	C/T	3	GTCTCCTCAGTGGGCTAACTAAAGTCCATCATCAACAAGCTAGTTAGCAGCGAGCGATGTGCTGAACGCTATCGGCGGTGCCCTTGCAAC	0.22327
1332	8	85.242	14289	C/T	C	50	CACATCCTAAGCTGTCCCTCCTTTTATCACTGAGGTACTGTTCAACCATCGATTTATTCAGCTGCAACTCTGCTAGAGATGTATTCCTGT	0.302817
1333	8	85.242	44998	G	A/G	79	GCCGCTATCCATCACTGCCTGTGGAGACTCTCAGAACAGGAGTTAGGCTGTGTGTGCAGGCAGAGACCCCCTGATTGCGGATTTGCGGGT	0.220339
1334	8	85.242	102381	A/G	A/G	48	TAATTAGCTACAAGTTAATTTGGAGGAAGATCTGAGAGCGCTGAATAGATCTAAACTACATTAGAGACACATTTCATTTTACCGCGAAAA	0.382166
1335	8	85.242	109177	G	C/G	44	CGTGAAAACAAATAAACAAAGATAGAATGTGAAAGTTTCAGCTGAAGAAATGACACAGATGCTGTGAAGCCGAGATCGGAAGAGCACACG	0.215569
1336	8	85.669	77718	A/G	G	3	AGAGCTGAGGAGAAATTGAGTCGGGAGTTACAGAAGGAGAAGGCCATGTATCGAGGCATGTTTTCCTCCGAGATCGGAAGAGCACACGTC	0.294643
1337	8	85.669	107618	A/G	G	21	AACTTTATCCAGTGTCTCTGACATTCAGTAGTGTGCTATTTAACTGGCTGATTAAACATTAACTTTGCCAATCCCCTCCCTCCTTATTGA	0.290419
1338	8	85.669	113487	C/T	C	82	CAGCCCCCATCAGTCTGAGAGGACAAAAAGTCACAGCTGAAAGAGATACCTCGTTTAACACTGCCCCCTGCTGTCCGCAAATGGGAAGGG	0.28655
1339	8	86.095	71852	C/T	T	24	TTCAAGCCTGTGTACAAGACAGGCGATGTGCCTTTGGTGAGAGTGGAGGCCAACACGGGGGAGATCTTTACCACCAATCACAGGATCGAC	0.289326
1340	8	86.095	78318	C/T	C	66	ACGGGATAGTGCTGTCCACTGAAAACCACCGAGCATGCTGGGATCTGTTGAGGGGCAGATCGAGGTGGCAGGCCGAGATCGGAAGAGCAC	0.29096
1341	8	86.095	97585	A/G	A	32	CCTGTCCCCTGGTCCAAACAGGGTCCTGTCTATTAAAGACTGACACCTACCTGCCGAGATCGGAAGAGCACACGTCTGAACTCCAGTCAC	0.289941
1343	8	86.5	10738	A/G	A	45	AGGAAGCAGAGAGACTGTAGTACTCTGGTTATTTAAACGCTACCAATTTAGTGACGCGCATTTTCACTTCATTGTCATCGCCTCACCATA	0.293939
1344	8	87.723	45613	A/G	G	22	CTCCATGATGGTGTTGAGATCGTCCTCAGTCTTCCTGGTGAGCTCTGTGACTAAACACCCCTGCTCCTGGTTCTCATGCTCCAGCCTGGC	0.295455
1345	8	87.723	105128	C/T	C	30	GCTGAGGTTCAGGACGCCCGAGACCAGAACGAGCTGCTGGAATTCAGGGTGCTGGAACTGGAAGTAAGAGACTGTACCAACGTCAAACTG	0.298295
1346	8	88.124	53528	C/T	T	58	TGTGGAGGGGAAGTGTTTCACTTCCTGTGACACAGGATATCCATCACCTTGTCATGACGACTCAAAGGTCACCCTAGTGGACCAGGTGGG	0.292135
1347	8	88.124	58288	A/C	A	74	CTTTATTGCATATAGAGTAGCTGTTAGTTGCATGTGTCCACAAACTGGTTTTGACACTACAGTGCCAGAGTGACACACAAGCTGCAAAGC	0.28869
1348	8	88.124	134167	A/G	A	49	TGAGTGGTGAACGATGGCAGAGGCAGTGACACAGGAAACTCCAGGCGAAGAGCCAGGCACAAGAGAATCAAGTTACTGACAAGAAACAAA	0.293939
1349	8	88.932	20436	C	C/T	69	GCTGACGACAAGGCTGCAAAAAAAGAGCTTGAGGAGAAAGAAGACATGAACCGCAAAGGTGGGAAACCCGTCTCTCGCATCCCGACTTTC	0.217143
1350	8	88.932	102893	C/T	C/T	56	GCACGTCGTACTCACCCTCCAGGGCCTCCATGACTCCCTGGAAGCGTCCCTCCTGCTGCCGAGATCGGAAGAGCACACGTCTGAACTCCA	0.390173
1351	8	89.784	137166	C/T	C	20	GTCCTAGGACGAGGAAGATTGTGCAAAAAGCGAGAGAAAGAGGAGAGGAAACAGTGTCACAGCCGAGATCGGAAGAGCACACGTCTGAAC	0.297143
1352	8	90.637	141043	A/C	C	36	AAAGGATATGGTATTTGGAATACAGCCATTCAGGCCTCCATACGAGCTGGAGACTGGAAACTCCTGACAGGAGACCCTGGTTATGGAGAC	0.307927
1353	8	90.918	77096	A/G	A	47	ATGGAGTGAAGCTGGAGAATTATTACATCCAGCCCATTTGCACCCCGTCCCGAAGTCAGCTCATCACCGAGATCGGAAGAGCACACGTCT	0.294798
1354	8	91.347	12674	A	A/G	49	TGCAGCAAATGTGGCACTACAGACGGCACTTTACACTGATTGGTTTTGACCTTTAGAGTCAGATGAGCTTAAATACAGAAATATAGGATC	0.220238
1355	8	91.347	56794	G	A/G	81	TAGAGGTTTACATAGAGGGCGTAGGAGCTAATGCGGCAGAGAAAATCCCCGTGGTCCCAGCGGCCCTTGGCGACATAGTAGTGAACCCGC	0.221088
1356	8	91.347	96555	C	C/T	46	GTACATCTATTCACTCCACTACTCACTGACCTGGTTCTGTTACCACGCAGGATAAATTATTTTTTGTGTTTACCTGCTTTTTCTACCCCG	0.224832
1357	8	91.347	120881	C	C/T	59	CGTCCACACATCAGTCTGAGCCGACAGTGACGGGAGCGGCTGTTTAATACCCTCTGTTCGAGCCAGACACTACAGAGCCTGCACGTTCCA	0.217877
1358	8	91.347	122124	C	A/C	14	AGGACGTACCAAACCACACTTACCACTGCAAACGGCAAATCAAAAGATCTCCAATACCATTACTGTTCATAATAAATGTCGACCGAGATC	0.222857
1359	8	91.596	106226	C/T	T	63	TGTCGAGGTTTCGCTCTTGGCTCGGGTCGGCAGAGGGGGTCACAGGCGCTGCCTTTTTTGGATTGCTCTTCTTGCGTTCGTTGTTCTTCG	0.304196
1360	8	92.626	29284	A/G	A	50	GGAGCTCCATTAGAAAGTCCCAGTTGGGCTGGAGTGTGTGTGATATTCAGCAAGGCTCTATACCTGCTAGCCAGCGTTCGCTAGCACAAC	0.294118
1361	8	93.482	58742	C/G	G	90	TTGCATTAGCTTCAGGCTATTTTACAACATTATATCAATATAATGAAAATCGCTACAGGACCACAGCAGACACCGCGTCTCCATAGTTTG	0.298077
1362	8	93.763	19742	G/T	G/T	48	AGATTTCTTTGTCAAAGCGGCGCTTTTGCTAGACTGAACGGACGGACGATGTATGTTTGCTCAGCGGCCGAGATCGGAAGAGCACACGTC	0.395954
1363	8	93.763	29150	G/T	G	10	CAAAAAAGATAGCGAGCGAGGGGGAGAGAGACCCTGGGAGAGAGATGGAAAGAGAGAGAGGGAGAGAGAGGGATTGACCCAAATGGGGAG	0.295977
1364	8	94.043	119471	C/T	C	8	CTCAGGATTTCTCAGTTTTACGGATCAGACTACACACAGATAGAAAAAAATTCCCCCATGTCCTCACCTTATTTCCATAAACTCCGAGAT	0.303797
1365	8	94.043	128551	C/T	C	15	CAGGGGGAAGGTGGCGTACGTGTCGCTGCCATTTAGCATCCAGTTGATGGTAAGTTGGCACAGTCGGTGTAACGGTGTGGGCCAAGACCG	0.300578
1366	8	94.61	103315	A/G	A	33	AGGAGAGCAGAGGGGAGGGGAAGGGAAAAGAGAAGAGGTGCTGTCAATGATGACTTTAATGAATAATTTATTAATGCTTGATAGATCAGT	0.305732
1367	8	95.293	37494	C	C/T	52	CTGTTTATTTACCTCTTTTATCAGGCGTCCTCTCTGGATCAGGGCTGAGATCTTCTCTGACTCCTCTTTACGCAGCCGAGATCGGAAGAG	0.214286
1368	8	95.293	79093	A	A/C	7	ACGGAAACAATGGCGGGACGATGCGCAGAGAGTTTCCGAGGAGACTAGCAGCAAGGAGTATGCGTTCCGAGATCGGAAGAGCACACGTCT	0.221591
1369	8	95.293	100649	T	C/T	3	CTTGGTTGCCTCCTCCATGCGAGGTCCTGGCCAGTTAAAGGGCTCTGCCATACTAGAGATACCCTTACCTAGCACTGACATAGGTGCAGC	0.22
1370	8	95.754	50922	C/T	C	3	CACAGAATCATGGGAAGTCCAGGCAAAGATAAACAATCAATGATAGCCCTCCCTCATTCATAAACAGAGAGACCGAGATCGGAAGAGCAC	0.290123
1371	8	95.754	122795	A/G	G	78	GTCTCATCCAGTCTGAAACTGACCTGTCTGAGTGCCCGTCTGCCTGTCCTTCCCTGTGTCTGTCTATATCAGCCTCAAAAAGCCAGACAT	0.309524
1372	8	96.824	3988	G	A/G	57	TTGTTTCCATTCACACAGCAGCATTTTGAGTGTTTTGCTCTTCCGCCCTTTGAGACGCGAAAATGTGTCAGAGTGAGACCTCTTAATATA	0.215909
1373	8	96.824	41303	C	C/T	79	AGTTTCTGTGTCTGCCAGTCTTGCTTGTTTCCTACCTGTTGTGTCCTTCCTCTCCCACTGTTTGACTCCTTCCTTACCCTCTAAAGTAAC	0.224026
1374	8	96.824	80163	C/T	C/T	41	ATGGCTACACCACAGACGATATCGAGTTTTACTGGCGAGGCGGAGACGGCGCAGTGTCCGAGATCGGAAGAGCACACGTCTGAACTCCAG	0.399425
1375	8	96.824	113267	C	C/T	14	TCCCAATCAATCCCATTCAAAACTCCACAAGGTCTGGCAGTGACAGAGGGGTAGACTGCTCCTTCTCCGAGATCGGAAGAGCACACGTCT	0.217514
1376	8	97.295	16719	A/G	A	46	GGGATGCGAAGATTTCAAGGAGGAAGGAAATGCTGCAACCCGACCATGCCTCCTGGTGGTGTGAGCCACACACCGAGATCGGAAGAGCAC	0.289326
1377	8	97.295	26104	C/T	T	40	ATTAACCCTCTGTTTCTTATCCTCCTCTTCCACTACTCTTCCTGCATTCAGCCTGCACTCACTGTCTACTAACCTGGCAGAGCCTTGGCC	0.295858
1378	8	97.295	48529	A/G	A	65	GTGACAAAGAGGAGTCGTAATGTGTCTTGGCCAGTGGGAAAACACAACATTTTCAAAGCCAAAGACCTCAGTTCAGACCTGCATGCCCTC	0.292614
1379	8	97.295	126488	C/T	T	90	CAGCACTAGCAGGCCAAGGCACCGCTCTCATTCTCTCTGCACTTCATCGCCTCATCTGCGGCGGCCCTCTGAAAAAAAAACTGTCACCTC	0.287425
1380	8	97.697	139294	A/G	A	43	GACCTCAGTGTGTTTCCCCGTTGCGCAGACCCCAGACACCCCATTCAAAGTTGTTAGAGCCAACATCAGTCAAACAAACCCATCAAAGGC	0.294643
1382	8	119.856	67523	C/T	C/T	77	CTAAACTTTTCCTTCAAATCTGTGATTTCCCGACCCTGGCATGGTCATTCGCGCTGACCCTGGCTTCGAGCGGATATGAGCTAAAACGAC	0.389831
1383	8	119.856	130400	A/G	A/G	40	GACCTGGTTGATCAGAGATGAGGATGTGTGTGCAGAAAGATCAGAGTCTGACTGAGATTGGGGGGCTGTGGGTCTTGGTCTGGAGCGAGG	0.395349
1384	8	120.506	28732	C/G	C/G	81	CTCAGCTACCTAGCCTGCTGAGCTAACTAGCTAAGTTAGCATCAACGCCAGTGGCCACAATGCCATGTCCAGAGAGAGAGCCCGAGATCG	0.389205
1385	8	121.153	104892	A/G	G	82	CTGACATGTCCACTCAGAAGCATCTCATGTGCTGCTGTTTCTGTGCCACAGCTCTACAGACGGCTCAAAGTTGATAAGAGCAAGTTATGT	0.292398
1386	8	122.53	57028	G	A/G	31	ATATTGTTTTAGCAGTTTTACTTCTGTTGAGAAGAGAATTTGCTACTTGCCCATAGCTGAGGTTTCCTAACACTGGGACCAAGTCAGATC	0.211656
1387	8	123.136	100673	G	A	33	CAGTTTCTGACTTTCAGCGACTTCTGCTGTCAGAATGAAAGCTTGCGTCCTTGCCTCGCAGGAATCAATCGAGCTCTTCCAGCCTGGGAG	0.216374
1388	8	123.456	118224	A/G	G	40	CCAAAAGTGGAGAGGGAAGAGGAAGAAGAGGAGGAGGAGAAGGAGCAGGAGAAAGAGCAACCACAGCAATCCAGACAATCCCTGTTGAGA	0.27907
1389	8	124.432	61398	C/G	G	87	CGCTACAACCTCCCAGCCAGTAAACTGAGAATCTACCTGCACTACCAGCCGTCCTACTACCACCTCCACGTCCACTTCACCAAGCTGGGT	0.275758
1390	8	126.418	50476	C/T	T	2	CTATCTCAGGACAGTGCTGCTTTTTATGCACTTTGTATTTCAAATAAGATTTGACCTTTTTCAGTCAGGTAGCGCGGTGCAGTCCGAGAT	0.276471
1391	8	127.063	72538	G	T	11	TTTTTACAGTGTAGTAAAATAAAAGGATTCTCAGACAACACTGTGTTGTGAGAGGTGGTCAGTGTTCATTGGGTAACTGCCGAGATCGGA	0.230519
1392	8	128.562	3179	G	A/G	21	CAGTGGCGTCGCTCCAAATCGTGCCTCAGTCTGTAATTGCGTTAACAGTCCTATAAATCAGCATCATGATTGGTTTAAAATTTAGATCAG	0.223214
1393	8	128.707	43523	A/T	A	44	ACTTTGTGGTGTTATAACATCACAAAGGGATCCAACATTTGAATGAAAATATAGGATACGTTTTGCTAATGCCGAGATCGGAAGAGCACA	0.2625
1394	8	128.707	70543	C	G	90	AGGAGACAGGTTGACAAGTGCAAGTGTTACAAGTCTGTAAAACCATAGATGGACAGACACCGACATTGGAAAAGTCCACAATAAACTCAC	0.238095
1395	8	128.707	122894	A/T	T	19	TGTGAGTGTAGCCAAAAGACGACAATGTAAGTTCCCTCCTTTTGAGCCTCTTGTAGCCCCGAGATCGGAAGAGCACACGTCTGAACTCCA	0.257396
1396	8	130.013	133973	C/G	G	28	GTTAAACGCAGAGCTGTTGTGGTTCGACTCCGAGTGTGGAACAAACTGGTGACCTCTGGATAAGGTTATGGATTTTAGTTGTCATGGTCG	0.266854
1397	8	130.987	117656	G	T	87	ATGGTTTCAGTCTGTCTGTTTGTCTGGTTTTAATATGACGGAACCATCAGTTTGGTCTGTGTCTATTTACTGGGATGATTTCCGAAGTGT	0.247093
1398	8	131.572	67021	G	A/G	69	AGTGACGGCCCGAGTGAAAGTATCAAAGGTGGGTTTTTGTCAAGGATGACTTAAAAAGCAGCTCATTTGAATGCGTCTGTTTTTCCAGCC	0.218954
1399	8	131.572	135858	A/T	A/T	65	TCGTCTTGATCTTGTGAGGCTGTCATTGCCTATGTCTGCGTAACGTCTGGATCAAGTCAGACAGAAATCCAAACCAGTGTGCACAGGGAG	0.374269
1400	8	134.394	13183	C/T	T	60	ATGATGCAGCAAGCTGGGCATTCCTTACTCGTTTGTGAGGTTTTACAGGCTTGACATCTTGGGGCCGTCCTTGGCACAAGCAGTGCTAGA	0.252841
1401	8	134.773	121644	C/T	C	47	TAATTAATATGTGACTATAAAGAAGGTAAAAGAGGAGCAATTGTCACGGCCCGCCTTCAGTGTGACCTTAGTTTCCCGAGATCGGAAGAG	0.25
1405	9	0	29995	G/T	G/T	88	CTTCCAGCGAAGCCTCAACACAGGTCAGTCTCCTCTTCTTCCTCCTCCTCCTCTTCCTTCTCCTCCTCCTCCTCCTGATGACAGGTGTTG	0.354305
1406	9	1.157	108041	A/C	A/C	84	ACCACCTGCGGGGCGAAATAACCCACGACAGTCAACAACAGGGTTAGGAAACAGGCAGCAAACAGTCAGTGAACACAGTAAACAATAAAC	0.349057
1407	9	1.307	21180	G	G/T	23	CTATGACTCACAGGGATAGCTGGTGAGGTAACAGCTAACATGTTAGGCAGCCAGCAACCTGTCTCTGTTTAATAAGCTCCGATAACTTCC	0.228916
1408	9	2.603	60081	A/G	A/G	7	GGCGTCAAGCAGCGCTGGTGCCGCACGGCGTCGGTGTTCGTCCTGCTGCGTTCGGGCGCCACACAACGCCAATACGTACTGGTTGTGAAG	0.359195
1409	9	3.148	41900	A/G	A/G	19	CAGGTCATCCTCAGAGTCGATGCTGAGCGAGCTGAGAGACGAGTTCCTCGAGAAGCAGACAGGTGTGTCCTCCACATGAAACGCTTTGGG	0.354167
1410	9	3.444	25540	C/T	C/T	68	CTGCTTCAGACAGAAACATGAGCCTCTGAAGGTTTTATCTGAAATCCTGAACCTGTTCCCTCTGGTCTTCAGAACCTGTCAGGGTTCTGA	0.348485
1411	9	3.529	29260	A/G	A/G	47	GAGGAGGGGGAGCTCCGCTGGGCGGCAGAGCTCCTGTGTTCGACCAGTCAGACGCTGAGAGAGCTGAGCGAGCAGTGGGAGAGACCGAGA	0.360795
1412	9	4.783	62083	A/G	A/G	12	GGCCACCGTAGATTTGGGTTGTTGTGATCTGCATTTTTCAGCATCTTATAAACAAAATGATTCATTATTTAAAGGATGTGCAGATTTTCT	0.34589
1413	9	5.2	26738	C/T	C/T	74	GTAGAGTCCAGCGTCGCTGACCCTGCTGAACGTGATGAAAACACTGACTCAGGTGTGAGTTAAACTCCGTCCTCTCGCTGTCTTCAGGTG	0.349432
1414	9	5.522	73997	C/T	C/T	42	GAGCTGCCAGATGGGCTGGGATCCACCCTCAACAACCTGCGCATCCTGGTCCTCCGCAGGAACAAGTTCACCGCCGTCCCCCGAGATCGG	0.352601
1415	9	5.522	137223	A/G	A/G	39	AGCTGCAACCTGTCACACATTCACATGTTCATATCTGTAGGTCAGACTGACAGAAACCACGCTGTGGTCATGTGACATGAGGTCACGTCT	0.347701
1416	9	5.522	141476	A	A/G	39	TAACGAGCTGTTCTGTGTCGGTAAACAGTTTGGTTTTTATTATTGCAGCATGCAAGTCGAGGGGCTCCAACCTCCGAGATCGGAAGAGCA	0.219101
1417	9	6.087	108226	C/T	C/T	75	ATACTTGCTCTTGTTTCTTGGGAGCAGACATTATGTAATGTCATAACACAGCGGTGATTGTTCCCTCCTCATCACAGTGGACCGAGATCG	0.347458
1418	9	6.519	13640	T	C/T	75	CATCATCATCACCCTGAAACACTGAGTTTTCAGATTTCAGTCTGGACGGACGGCTGAAGCAGAGAGATAGAGTATCGCTGCCGAGATCGG	0.235294
1419	9	6.932	11020	C	C/T	72	GATTATCCTAAGCTCAGTCAGTCCTTCTACTCTCTGCTGGAGGTGCTGACCCAGGACCACATGAACTTCATCGCCAGCCTGGAGCCTCAC	0.231429
1420	9	7.839	89205	A/G	A/G	31	GAGGGTGGAAAATCTTTTTGGCACGCAGGAAGTGATGAATCCAGAATTTGGAGCAAAATGAAAACTGACTCTTAAACAGCGACGAGGTAG	0.340136
1421	9	11.419	109266	C/T	C/T	28	TGTTGTTTTACAGTGTGTTCTCGTGTCTCTCAGACATCACTCATCCCATTCCTGACCTGACCGAGATCGGAAGAGCACACGTCTGAACTC	0.340116
1422	9	14.597	74519	C/G	C/G	44	TTCAGCTCAGTCTGTCTCTGTGGCTGTTGTTGGTCCTGGTGGTCAAAGTACAAACGTTACAGGTTACAAACTTTAACCTGGATTCTTACA	0.336601
1423	9	15.765	70258	A	A/G	71	CTCAACCGAATCCAATTCAGCTGAAACGAAGCACAGCGATGCTGCGTCCATTTTAGCCGCGCTCTGCATCATCCTCAAAATGGCAGCAGA	0.251445
1424	9	16.117	69648	G	A/G	46	CTGACCACAGGTCTGCTGACAGCGGGGTGACAGCAGGGCAGGCTGGCTGTCGTACTCTCTCTGCGTTAGCCCCCGAGATCGGAAGAGCAC	0.248588
1425	9	16.398	47737	C	C/T	46	TGGCCTGACTCAGGATCTGGACGTCCATGTCTCAGGTCAGATCACCGCTGGCAGCGTCAGGACTTTCTCACATACTGAGGTACAAGGTTT	0.251497
1426	9	17.721	104940	A	G	17	GGCTAATGAGCAGAACACCTGCTACAAATATCTGGACTGATCTGCATTAAAGCTGCTGCACAGCTCTCCAACGTTCAGGGCAGGTTTCCA	0.243333
1427	9	21.471	21795	G	A/G	90	CCCCTTCGTGTTCTTGACCCTCAGTATTTTCTCAGCGTCTCACTGTATCTTGTCTCTCTTATATTCCTGTGTCTCCGTGTCCACTGCCCG	0.236196
1428	9	23.822	136999	A/G	A/G	30	AGAGGAAGTGGGCCGCTCCAGAAGGACGGATTTCCCAGGATGCATTTAATCGCAACCTCCCCAATGAGCTCGTAACCTTGGTAACAGACG	0.350877
1429	9	25.264	61925	A/G	A/G	5	AGCAGTGTGAGGAGGCAGATGTGTCTGAGAGCACAGAGGCCGACTCCCTGTCAGCGCTGGAGGCCAAGGAGGATCAGTCCTGTTTGAAGG	0.345506
1430	9	25.831	45056	C	C/T	79	TCACCGAGCAGGAACTAATCAGTGAAATCAGCTGCTGTGTGATGTTTGATGGGATGAAAATCAGCGCGTTCAGGCGCACGGGATTAACGC	0.248571
1431	9	26.11	137945	A/G	A/G	56	CACCTCGAGGCGAACCAGCTCTGATAATGGTACAACAGACACTTTGTCACAGTTCGATACATTTAGCCAAGGTTAGCCAAGTCCAAGGTT	0.332298
1432	9	26.405	73556	C/G	C/G	1	GAGCTCGTGTCAGAATTTCTCAGGTGTTTGTTTGGTTGCACGCGCCTGTGATCCCTGACTGTTTCCCTCACGTGCTCGTCTGAGACTCCA	0.338323
1433	9	26.671	47665	G/T	G/T	36	CCTTAAGTGAAAAACCTGAAATGCATAATTGGTGCTTTTGCAGCGCGGCTGAATGTCCTCGCAGCAGTGCGAGGCGTATGACCGAGATCG	0.344633
1434	9	26.671	88150	A	A/G	62	TGATATCGTCACCATGGCAGGAGCCTCGGTAGGTCTCGGTCATGGTCAGATGGCTGTGGGCATATGACATCGCCAACCATCGAAACATGG	0.242938
1435	9	29.914	49101	A/G	G	46	CAGTCTATCTCCAGGCCCAGGACGACTCTGACCAGTGTATCATCAAAGTATCTGCTGCTGGTCAATCTGACAGATGCCACATAATGGATA	0.303468
1437	9	34.041	64205	A/G	A/G	67	TAGATCCTGCTTGAACCACTCACATCCAAACTGCAAGAACGGTGAGATTAGAGTTGTAACCAAAATGGCTGCTGGTCACTTTCGTGCACA	0.341954
1438	9	34.337	72466	A/G	A/G	17	CTGTGACTGACTGTGCGCCGCCTCGATGAGCTCAGAGTCCAGGTGTCACGTTTGATTTGACCGCTGTAATAAAGCGGCGACAGGACCATT	0.335294
1439	9	35.474	46738	C/T	C/T	67	TGTAATCCAATGGGGTATTGTCCAAGTCAAGGGACGTCCACTATGACGTCCAAAAAAGTGTTTTTGCGTTTTTGGATATGGACAGAAGGC	0.419255
1440	9	35.605	101364	A/C	A/C	24	TAATCCAGAGGCCAATGAAAAAACCCCCTTGGCTTTTTGTTGAGGGATCCAGAGTGATGCTAACCTCCGAGATCGGAAGAGCACACGTCT	0.337278
1441	9	37.142	30274	C	C/T	25	GCCTCGGCATTTTGATGAGCCCGCCGCTGTTTGTGAATGCAGCTAATTAGAACTCTATAGACCTACACAACCATGAGAGAGCAGTGGTTT	0.270548
1442	9	37.444	16853	A	A/C	39	GGAGGTAATGAGGGAATGAAAAAAGGAAGGAGGAGAAGAGGGAGTAAACAAAGGAGTGAAGGAGTGAGGAGGAGAGATATGGAGAGAGGA	0.273292
1443	9	38.689	82644	A/C	A/C	76	AGGGCGCTGTTGCTCGGCAAAGTTACGTTGTGTTGCTTTAATGAGCAGCTACACCAAGGCTGTTGCTGTGCTGTTAGCCGAGATCGGAAG	0.34
1444	9	40.011	131567	C/G	C/G	19	CAGCCAATCAGATCCCAGCTGAGTGTGTTGACATGGCAACAGAAGTCAGAGGGTTCACTGACCCACAGAAGGAGGAGTACTTCAGGAAGA	0.338509
1445	9	40.462	57423	A/G	A	33	CAACTTTTACTGGCTGTTTGTGAACAGACAAGGTTGTTAAACTGATTTTTTGTCGTCTCAGACTGCCGAGATCGGAAGAGCACACGTCTG	0.3
1446	9	41.063	115453	A/T	A/T	11	CACCACACAGACACACACACACCAACACACAGATCTCATGAACACAACTCTGGATTTGTTTGTCATCTGTTGGTGTCTCGTGTGGCGTCT	0.326923
1447	9	41.696	138831	C/T	C/T	24	TACCTGGAGGAATTTGACACCTGCAAGTGTGCTCCCTGTCCCAACAACGGCAAACCAGTTCTGTCTGGCACAGAATGCAAGTGCGTCTGC	0.33526
1448	9	42.094	123781	G/T	G/T	58	GAGGCACAGTCGTAGGCCGACTGGTTACAGAAATTCTCCTTCAGCACCATCGTGTGATGTTATTTTTTTCTAGGTGTCGTACCCGAGATC	0.345238
1449	9	42.375	89232	A/G	A/G	90	CGTCTGAACGCGGGTCATTTTCCTTCTATAGAGGACACAGCAGCTCTGAGAAAAGAGGGAGGGTGTCTCTCTCTCCTCTCCATCTCTCTG	0.340491
1450	9	43.226	61499	A/G	A/G	24	GAGCGGATCAAGCAGCTACAGGTGGAGAAGAACCAGCAGAGAGATCTGTACTTTCAGGCCCGAGATCGGAAGAGCACACGTCTGAACTCC	0.343373
1451	9	44.652	33019	C/T	C/T	88	CGGGGTGAGGGGCAGCGGGGCCTCGGCCTCCTCATCCTCGGGGTCGGCGACCGAGCTGTCCGTCAGGCTGTAGAGGCTGTGGTGGAGCTT	0.34375
1452	9	44.942	122765	A/C	A/C	12	TGCAACCAGATACGCCATTCGGCCTGAACTGGACACTGCTGAATGTGAGTTTTACCGAGATCGGAAGAGCACACGTCTGAACTCCAGTCA	0.255814
1453	9	46.381	110707	A/G	A/G	22	CATCTGTACTCTAAAATCCTGGAAACCTGCACACAAGCTTCGTGTACCCGCTCTCTCGGTTCGGTTTCCCCCACCTGAGCTGAGCCGAGC	0.34104
1454	9	46.848	52850	C	C/T	6	TGTTGCGATAATTAAATTCAACATCATTGCTTCCAGGAAGTTTTACATCAAGATTTACATCCTTGCCTTTCATTTCATTTTGTGTTACTT	0.248344
1455	9	47.386	93866	C/T	C	79	CTGGGAGTGAAATTTTTGGACACTTGGGTTGCTGAGAGCGCTGAGACCAGTGACTAAATATGAAGATGGATGACACATTTCCACTCTCTT	0.312121
1456	9	48.39	137720	A/T	A/T	23	CCAAAAGTCAAACACTTTGCAATGGTCGTTGTATAAGAAACAGAGATCCAGCGAGCGAACTCACCCCGAGATCGGAAGAGCACACGTCTG	0.343195
1457	9	50.129	63875	A/T	A/T	87	ATACTTGATGCTCTGTTGTTCTAAGGCGATAATGATATAACAGCCCTGGCAGTACTGTAACATGTAAGGAGACAATACACGTCGGGTAAA	0.351429
1458	9	50.582	74072	T	C	34	AGGCTGCTGTTGCTCAGCAAAAGTTACATTTTGTTGCTTTAAAAACAGCTTGAGAAGCTGGAACCAGAGAGTGTGTGATGTGTTTATTTT	0.211656
1459	9	51.034	27769	C/T	C/T	30	TCATACACTCACACCCTCTCTGCCATTATTGGTATGAGCTTCAAATAACTAAAGCTTGTGATTGGCTTTGATCTCCGAGATCGGAAGAGC	0.351744
1460	9	51.475	16703	A/G	A	1	GCGCAGGTTTGCGAGGGCCCGCGCCTGGGCGTCCCCATCAGGGATTCGGTCCAGGTCTGGTTTTGGAGAGGGACGGATCTCAAAGTCAGG	0.269939
1461	9	52.116	111713	C/T	C/T	25	GCTAACCAAGCAAGACCTGATACGCTGTACATGAGGAGAGAAGCCTACAGGACGTCCTCATTCGTGTTGCCTACAGCCGAGATCGGAAGA	0.33908
1462	9	52.655	113023	C	C/T	16	CGCATACCCAAGAGACATGAGATTGTACCTGTGGACTGACATGTTACAGATAAAGGCTCAGCCGAGATCGGAAGAGCACACGTCTGAACT	0.257576
1463	9	52.693	63588	A/G	A/G	82	CTGCCGCATGGAGACGCCCAAGAGTCGAGAGATTCTCATCCTGGCAGACAGGAAGTGCATGGCCACGGAGAGTGTTGACGGACAGCTGAC	0.348571
1464	9	53.7	57549	C/T	C/T	31	AGACAGTGGGGCTGAGGAAGGGCCTGGCCATGCGCACATGGGGAATGCTCATCTGCCTCTTCGTCCTTCTCCTCACTGCCGAGATCGGAA	0.345161
1465	9	54.515	15530	A/G	A/G	22	CTATGCAACCTAACACTGCACATGCTCTACATTAAGTGATCTTGGCGTTCATGTCATATTATGAATAACATAGTGATCGAGTGTATTTTG	0.351351
1466	9	55.536	21972	A/G	A/G	49	TGACAGGCTGCACTGGGTTCGTTTACCATCGGGCAGTTTAAGGACATGGTGTGTCGCCCGAGATCGGAAGAGCACACGTCTGAACTCCAG	0.347305
1467	9	57.554	59440	A/G	A	47	GGAACTAACAAGCTAACTCCTCTGCAAGTCCTTTGTATGTGTCTGTATGAGTGTGTGTTTCTGTGTGTTTTCAAATGAACGAGTACAGGC	0.313609
1468	9	57.554	100039	A/G	A/G	58	AGCGACCTGGGCTCGTTTCAACCCGTTTAAGATGGCGGCAGGTTTAGCCATCCTGGCGTTTGCCTGCTTAATGTGTTTAATTCTGTCTGA	0.352273
1469	9	59.565	84036	G	A/G	69	TGAAACACACAAACCAGCACACATAAGAAAAGCATGATGAGATGGTTGGAGTGAGTTATTATAATCAGGTCAAACTGGTTCTGATTTTTG	0.25
1470	9	61.021	28347	C/G	C/G	20	CTACAAAGAAAAGAAGGACGACAATAAAAGACAGTGTGGCTGGATAAAGGTGGAACTATACAAATATATTGTGATGGGTTAAGTCTGGCA	0.35061
1471	9	62.545	68591	A/G	A/G	13	CAGAGCAGAGAGGGGTTTGGCAGGAAAAACTCAGACTGTCTCCTTGGCTGTAACAGTTATTTTAGATCTAAATCATTTACTCACTTAACC	0.350993
1472	9	63.069	134279	T	C/T	18	TATGACTCAGTAGTTGATGGCACAGTTGGATGTTAGATGTCAGAGTATCTGTGATCGTTGCCTGGGAAGGAGAGATAGATGGGCTGAGAG	0.262195
1473	9	63.572	70739	C	C/T	80	CCGACTCTCCCGACTTAGAGAGAGTCCCGCCCACAGCACCCACACCCGCAACACCAGCCTCCGAGCAGGGCTCCCCTTCCCTCAGCCTCT	0.26
1474	9	63.572	104724	C/T	C/T	44	AGAGGAGGTCTCATTTCACTCGGTGTGCGTAGTCAGGGGACTGCATCCTCATCTACCCCGCCGAGATCGGAAGAGCACACGTCTGAACTC	0.348571
1475	9	63.572	128582	G	G/T	29	CAACAATGCAACAGGTGGAATAAGGTCTGGGGGAAAAGTCCAGGGGGGTGGCGGTGAGAGCCCGAGATCGGAAGAGCACACGTCTGAACT	0.259887
1476	9	66.528	62184	G	G/T	56	GCTTTCTGCGACGCCTCCTCCAGCTGCCGTATGCGGGTCTTCAAACGTGCTGCCAGGGTGTCTTTCTCTTTGCCCAAGCGTTTGCTTTCC	0.26
1478	9	70.493	111952	T	A/T	48	AGTGCAAGTCAAATCATACCAGGGGAACTGATTGAGATGGGTGTGGATCTCAGCTGTCAGGAAATACAGACATATATGATATGATACCAT	0.25
1479	9	71.76	11668	A	A/T	15	CAGGTTCTGAAAACAGGGGTCCGCAGGTTGCGCTGCCCTCGCTCCTTCATGGAAGGTCTGCACATCACAGACACAGGGTGGGTCCGAGAT	0.258621
1480	9	71.76	28569	A	A/T	53	CAGTGACAAAGGAGTTTGTGTCCTTTGCTGCCAAGCTGTGTGCCCCTCTAACATAACCTCAAGACCCTACACATTTCAGGTGCCACCCAG	0.26
1481	9	71.76	40507	G	A/G	30	TGGGTAGCACTGTCCCCTCACAGCAAGAAGGTTCAGGGTTTACAGAAAAGTTCAGTTTCTCCCGAGATCGGAAGAGCACACGTCTGAACT	0.253012
1482	9	71.76	127666	A	A/G	90	CTAAAAGCCCTGGCATCAGCCTCCCTGCACTGTCCTACCCCTCGCTATGCTAGCATTCTCCCTCTCTCATCCCTTTAATACTGTGCCACA	0.259777
1483	9	73.976	34460	G	A/G	42	AAACTCACATCGGGCTCTCAACAACACTCTGCTTTACTGTCGATCACCAAGACACTCAGCAACACCGAGATCGGAAGAGCACACGTCTGA	0.259887
1484	9	73.994	61258	A/G	A	8	CTGATCGGCCAATGAACGTTGCTATCGTCGGTCTGGAGGGGGCGAGTAAAATATGTCCGAGATCGGAAGAGCACACGTCTGAACTCCAGT	0.29661
1485	9	75.432	60998	C/T	C	10	CATCAGTAGCTGTGAGTCTTTCGGCCATATTTCTGCCCAGACTGTGGATATCTTGCTTGGCTCAGATCTGATCTAGGAAGGTCTGGACTG	0.294286
1486	9	77.236	13118	C	A/C	29	TGTGGTGTAAGTCCAAACTAGTTTGTAGCTGGTATAAGTGTCTTGGAAGTGAAAATAGCAGCCTGGGAATTCCTACTAAGTATCCGAGAT	0.253086
1487	9	78.374	53596	G/T	G	30	TATGCGCTTGGCCTCCTGGATGTGGATCCGTTTAATGGGGTCGGGTTGGAGCAGGAGCTGGGCTAGCCTCTGGAGGCCGAGATCGGAAGA	0.305556
1488	9	78.789	72364	A/G	G	53	TGACTTTGACTAACGGGTGTCTCTTCTGATAGTGGGTTAAGACACCGTGGATGCGAGAGTTTACATATGGACAGTGACGACATTTGTACA	0.309211
1489	9	80.986	119250	A	A/G	12	TTTGATGCTCCAAATATTTTTCCGCACTCATGACAGTGTTTATATTCTGAAACCACAGCAGATGTGATGCGCACAGATTTGGTCAATATG	0.26
1490	9	82.701	129543	A/C	A	58	TGTAGCAACTTGGTCTCACTAGCTGACTCTACCTACAGGCTAGAAGGGTCCCTTTTTACATCAGTAGCTGTTCAATAGACCTGCTAGCCT	0.301724
1491	9	83.41	13105	C	C/G	77	GAACTTTATACGCTCCAAACATATTCTCACGTTTAATGAACAGTTTGTAGCTCGGAAGAAGAGCGGAATACGTTTACTTATCGAGCATGT	0.259146
1492	9	83.655	81190	C/T	C/T	15	AGAAGCACATCTCTCTCACATGGGATTCAGATACAAAGTGGGAGAAAGGATGGCGAGGTGTCTGTGAAGATGTGACAGAGGCTGTGTGCT	0.342857
1493	9	88.595	112689	C	C/T	40	ATTTACTGCTGTGATGTCCCACTGATGCGTCGTGTTTGACGATTATGGATAGCCCAGGGTAATAGCAACGTAATTAGGCCTTTACTGTCG	0.251462
1494	9	89.533	92435	G	A/G	11	GAGCAACAGTGCTACAGGCTGTGAACTCTACAACCAGATCTTAAAATGACCAAACCACAAAACTAACTGTGATGGAGGTAGAGACTTGAT	0.25
1495	9	90.292	100811	A/G	G	25	AGCGTTGTTTGGTTTTTGTGGTCAGCTTGGAGAATGCCCAGGCACTGGAACTGTGAGTGTGCCGAGATCGGAAGAGCACACGTCTGAACT	0.288571
1497	9	91.417	19201	C	C/T	41	TGGGTCCATTGACTGTCTCACCGAGGGCCGGAGATCACTCCAGGGTCTTCATCAGGTGGGATGTCAGCGCCACTGGCCTGTAGCTGTTGA	0.270588
1498	9	91.494	130034	C	C/T	66	CACATGGGGGAAGGAGAGGAGAAAATATGAAGCATCATGAGATGTTTCTCTGGTGTTTCAGGAGACGGCAGCACCAGTGGAGGAGGAGCC	0.259036
1499	9	91.494	137397	G	A/G	18	GGTGTGCGAGTATGTGTGTGTGTATTGAGATTGCACTGGGGCCATGCTCCCACTGGTGCTGACTGGGATTGTTCTTGGATGGATGGACAG	0.264706
1500	9	92.353	95126	G	A/G	8	GCACCACGCTGCTGTGACCGTGTTCACGTTCGTGTGTATGTGTGTTTTTATATGTGACTCTGGCTGGTTAAGCCAATGTGACATTTCTCT	0.251515
1501	9	92.405	42743	G	C/G	19	CCATGCTAGATGCACTCTGAAGTGGTACTTAGCTTAATGTTAACATTGGTGTGCTAACAATAAAAATGCTAACGCTGATGTAGCCGAGAT	0.254839
1502	9	93.212	84	A	A/G	77	AGCCTGTGGATGTTGGGGGAGCGAGAGAGACAAGAGAAATGGTGAGCAAAGAGCCCAACCACTTGCTCACAGGCCAATCCAACGGCAAGA	0.261236
1503	9	93.212	64523	C/T	C/T	17	AGCACACTGCCACTCGTTGCATTCCTCTGGGTCTGAAGAGTCCAGCTTTGTTCACTGTTTACATTCTTCGCCCTGACACAACTCCTGACC	0.349432
1504	9	93.212	81659	A/G	A	36	GACACAAAAATCATGCTATGTCAAGTCACGCATGCGCTTCTGTGCTGCTCATTTACCCGCATCAGTGTGACCACCCACTGTTGCCTGGCT	0.301887
1505	9	93.349	104920	G	A/G	31	CACACGCAGCACTCCCACTTTTTCCGCCCCGTGGGTGCTGGTGAACTGAGGAGACCCCCTCCCCTTGTTTGTCCGAGATCGGAAGAGCAC	0.261236
1507	9	100.035	57953	T	C/T	83	CGTTGTGTTTACTGTAACTTACTCAACTCTTATCAAAATGTCAAATTGCATGTTAAAGGGTGTGAGAGTCAAGGGTTTGCTGTTTACACA	0.257225
1508	9	101.131	129061	G	A/G	3	TGGGTACACGTGGTAATGCAATGGTTAGCACTGTCACCTCACAAGATGGTTCCAGGTTAGAACCCTGGCTCATCTGAGGCTTTTCTTTGT	0.257764
1510	9	101.407	61617	C	C/T	36	TTGTAGAGTTGAGTCATCCAGTAGGCCTGTTACTGCGGGCTGCGTGTCCTTTTGTGTCTTTTACTGTTGCTGTCCACACCTGTGAGGGAT	0.25731
1511	9	105.905	38156	T	C/T	40	GAAAAAAAGACAGTTTCTGCGAGACTGAAAACAGTCAGCTAGATCTCTGGTTAGTTACATCATCAAGAAACAAAGCTCGCCGCACCGAGA	0.264535
1512	9	105.905	56270	C	C/T	19	CATCCAATGATGATCATCCAATCTGCTCCCTTTCACCCCACGTCCAAAACACTCCCCAAGCCTGAAACTAATGGACAGTAGACACACACA	0.254658
1513	9	107.059	107936	T	A/T	46	CTGAAATGTACGCCGTATCGACTGTTTCGGTGCTTACCCTCTCTTTGAAGAAGTGGTGAAATATAAACAATGCTCGGTGAAAGCGGGACG	0.252976
1514	9	110.291	64924	A/G	A/G	44	AGACGTTACCTTTCCATCCACCCTGTCCCTGGGACTTTTCCCCACCGCTGTAACAGCCCAACGAGCGTGAGCTTGAATCATAATATTTGA	0.350993
1515	9	110.311	101769	A	A/T	71	AGTCAGCCTCTCTCAGTCGTTGTGCCAGTATTGATTGGTTGCTCCACCTGTGGGATGGTACTTAGGTATAACTAACACCAGTAACACCGA	0.251534
1516	9	110.44	31426	C	C/G	81	ATATAATATTTTGCTCAAACAAACCTCACACACATCTTGGTTGTTCATCCCTCCTCATTTCTAGTCCCTGGTTTCCTCATCTGCTCTTGT	0.257485
1517	9	110.591	27233	T	C/T	47	TGGTGATAATTACCATTTAATAAGATCATCTTCCACTTTCCATGGATCCATTCACAAGACCCATGTCATGCTGCATACTTGTTGCTACCT	0.25
1518	9	110.591	126607	C/G	C/G	12	GGAGTCTGTCACCAGCTGATGGTCTGCACACTCCACACCGACCAATTATACGAGTCCACACACCAGCCACTTCATCACTGAGATTACAGC	0.359375
1519	9	110.591	130740	C/T	C	26	GGAATGAGTGGACTCAGTCCGTCTGCTCGCTATGAATGTCAATGTATTCCAGCAGGCCCCGAGATCGGAAGAGCACACGTCTGAACTCCA	0.291667
1520	9	111.46	141330	T	C/T	29	TATCCTTGATTCTCTGTTTTGTCATTATTTATCTCACGTTTCTGTTATTTTATCACCGAGATCGGAAGAGCACACGTCTGAACTCCAGTC	0.246667
1521	9	112.289	21393	A	G	11	GGAGTGTTCCACCGAAGCCTAAATGAGTCTCTTAAAGATGAACTTGCTGTCCGCAGCAAGACAGAATCCCTGATGGAACTGATCTCCTTT	0.222561
1522	9	112.289	80545	C	A/C	28	CACAACTACTCTCCAGTCCCTCACTACCTGTAGGAAGCACCCAGCCTCCTCTCCTGACAGAGGAACAGCTCCCCACTCAACTATCTTCGC	0.264205
1523	9	112.289	100155	A/G	G	27	CTTTACAGGGCATTTTCCCATCAACCGTCCCCTGCCTTCTGGCAGAACCAGTGAGTCCCCTGGTGACTCCAAGATATTTGCCTTCATGTT	0.280347
1524	9	112.289	119562	A/C	C	18	TTTCTGAGATACTCAGACCAACAACCATGCCACGTTCAAAGTCACTCAAATCACCTTTCTGAAAATTGTGCAGCTTGTTAATCAGTGAGG	0.280864
1525	9	112.289	127349	G/T	G/T	23	CATTTCACTGGTCCTGACCTGTGACTTGGAGACAATGCGTCATGATTCATCTGCAAGTCGACGGAAGGGCAAAACCCCTCAACGTCGCCC	0.36236
1526	9	112.289	138311	C	A/C	70	TCGGAATCAATCAGGGTAATTAATTACAAACACGAACACCACCATCAGTGTTTCCATAATGTTTACAATCAGACTCCGCAGCGCTCTCAC	0.262987
1527	9	112.856	32003	A	G	45	GGAACTGAGCAGAATCCCCAGATCTGGTGCTGTAACAATAAATGAGCATGGCCATAACAATCCCCTCTCCTTGCATTTCTTAATAACACC	0.221477
1528	9	113.003	133115	G	A/G	31	AATCACACACACCGCAATATAGACGAACACGGCTTTGGGGGAGACGAGGTGGTTACAGTTTGAACCTCAGTCGACACCTCCTGTTCCACA	0.246835
1529	9	113.717	38149	C	C/T	52	AACAGATCGGTCATCTCTTTATTTCAAAGTCATTAAGAGGAGGTGGATTAACGTAGTGAAGAGCCACACTGATGGAGAGCTGAGAGACAC	0.261236
1530	9	113.717	116620	C/T	C/T	48	AGTAAGTGTCCAGAACAAACCTGAGTGCATACATCATGCTCCAATCCCGACCTTAACCCCTCTGACGTCTCTTTCTGTAGGTGTTGGTCC	0.369822
1531	9	114.279	17767	C	C/T	7	TACACACCATGTGACTGGTTTTGGTGGGGTGGGTGGGTGTGTGTGTGCGTGTGTGTAGCGTAAGCACCAGGAGATCCGAGATCGGAAGAG	0.262712
1532	9	114.279	41671	C	C/T	85	GTGCGCTGTAGGTAAGCAGAAATATTCCTCCCCTTCTTAAATCTGCACCGACATCTATCTCCTCACACATTTTCTCAGCTGGAACGGAAA	0.256098
1533	9	115.634	25647	A/G	G	23	CCTATCCCAGCTGTCATTGGGCAAGAGGTGGGGTACACCCTGTACGGATTGCCATTCCATTGCAGGTCCAACATATATAGACAACCATTC	0.274306
1534	9	116.665	14761	A	A/G	70	GAGCAACAGAGCGACAGGCTGTAAACTTTACAACCAGATCTGGTCTTAAAATGACCAAACCACAAAACTAACTTTGGAGTTAGATACTTG	0.268072
1535	10	0	31168	C	C/T	75	GGCTGACATCCTGACGGTCCATCCAGGTTCCAGTATCCGTCCTCACATTCGTCACAGAGGACTCCCACTGCACCCCTCCTGCAAGGACAC	0.276074
1536	10	1.847	53974	C	A/C	37	GCCGTGCGTCCCCACAGCAGACGGCCCAGCCTCACGCTCCACCTGAGTCAGTCAGAGGCATGCTGGGAACTCCAGCGGCTCAGACTCAGA	0.269006
1537	10	1.847	64475	A	A/G	60	AGAGTGGTAACAGGTAGAGGCCTGAGAATAGCTGTGTTACCTCAGCAGGCTTTGTTTCCATCAGGACCCTTTAATGTGGAGCACCGAGAT	0.271429
1538	10	1.847	84224	C	C/T	22	GGAGCGGAGGCAGACCTGGGCCGAGGAGAGGAGGATGAACGCCGAGACGTTCGGTATCCCTCTGCGTCAGAGCCGAGGCCGAGATCGGAA	0.27193
1539	10	2.048	26777	C	C/T	6	ACGACCGAACAAAGAAAAACCAGAGTGAGGGCTGAGTGTCAGCAAACTTTAAAAACAAACGAACCGAGGAGCCCATGAGCCCGAGATCGG	0.273256
1540	10	2.407	13015	T	C/T	12	AATGTCAACAATTCGGCCCAGCGGCGCACTGCCCTGCTGGACTATGAGAACCTGCCGAGATCGGAAGAGCACACGTCTGAACTCCAGTCA	0.267442
1541	10	2.552	91595	A	A/G	3	GAAAGTTTCGGTTTTTACGACCCTCCGTGATCCGTTAAGGCATCCCGCATGCGCACTTAACCTTTAAGACTGACGTCAAACGCCGTAAGT	0.269886
1542	10	3.137	58907	C	C/T	12	AGAGCCGAGGCCGCGGCCAGAGACTGTAAACTGCGCAGTCAGAGTCAGCTGGAGCTGCACGAACTCAAGAAGGGCATGACGAACATGTAG	0.272727
1543	10	4.232	65737	G	A/G	32	TGTTCTCCACCAGTCCCAGCTTCAGGTCTCAGGAGAGGAGGAGGCGTCGAGTGATGGCGAGGGAGAGGAGGGTGACCAAGACCATCCTGG	0.278107
1544	10	5.514	63075	G	A/G	22	AGGTCGCACGGCCGCTCCGAGGCCCACGCAGAGTTCTTCACCACGTGCACGTGGCGGCTTCATCCCCTGGGTTCTCGCTCCGAGGCGGAA	0.275281
1545	10	7.506	114852	T	C/T	57	GATTTGATGGAACAGATGAACCTGTGCAGGTGACAGAGCTGTGACTGTCGGACTCGTCTTGTCCTGGTCTGTGAGGGTTTGAGGAGTCTG	0.282353
1546	10	7.506	129705	G	G/T	28	CAGGAAGGGGATCTTAGCGTCCTCGTTGAGCTGCTGCTCATCAGCTCTCAGCCTCTTCAGGATGTTTTTGTAGCAGGAGAACTCATCGCG	0.276786
1547	10	9.21	74077	G	A/G	62	AATAACACAGAGAAAAGAAAAGAGGTGGTGCATGATGGGGAGGAGGGAGGATTTGAGGGGGGAGAAAAAGGAGGGGGTTCTGGCTTTTGA	0.269939
1548	10	11.497	17023	C	C/T	21	CAGGCTCATAAACAGAGGCTCGGTGGTTCTGTCTCTCCCACGCAGAGATGGAAATATAATGCAGCAGCATGAGCGACTGTCGTAGCAGAG	0.286585
1549	10	11.497	120577	A	A/G	66	GGAATTAGACACCAAACTGTTGATGACTTACACTTTGAAAGCTGGAAGCTGGAATTAATCCTCTGACTGCCATCCGAGATCGGAAGAGCA	0.274854
1550	10	11.497	132471	G	A/G	27	TAGAGTTTCAGAGCCTGGTAGAGTCTGCGGGGCTCGTAGGATCTGAGCTGGACTCTAACGTGGTGAACTCGACCCGAGATCGGAAGAGCA	0.275568
1551	10	12.058	120937	A	A/T	70	CTCTGTGAGGTTTTTGTGGACAGACCGTCTGACGGAGCGACGTGCAGCAGCTGTAGGTCAGATCCAGAAATGGTCTGTGGTACCTTGAGC	0.277143
1552	10	12.62	135172	A	A/G	42	CTCAGCGAGTCTCTCTCTGACTGATAACAGTGACTCCAGCAACTTCAGCTTCCTCCTCTCTGCATCTTATCTCCAGTAAACCAGTCTGAC	0.272727
1553	10	13.182	94203	T	G/T	21	CGCCGTCAGCAAGGCCAGGATGCCTTGGCCGGACACAAAGTTGGACTCGATGTTCAGGTTTCTGATGGAGCAGTTCTCACGGAGCATCTT	0.273529
1554	10	13.744	83441	A	A/G	6	TGTCCATCACGACCAGCAGAGTGCGTCTTCTGCCCCAACCGAGGCGGAGCCCTGAAGAAGACAGACGACGACCGCTGGGGCCACGTGGCC	0.284483
1555	10	14.555	75292	T	C/T	47	AGTTTCTGTTGTGGAGCTGTCAGGACTGTGTAGCTGGTGTGGATCGTAGCAGCAGATGGAGTCCGAGATCGGAAGAGCACACGTCTGAAC	0.278736
1556	10	15.434	35393	A	A/G	61	GTGTCAGTAAACCTCCTGGTCTCTTCCAGGACCTGAAGCAGCCGTACCAGGGCCAGGACAACCTGGGGGGCGTGGTGGAGTCGTGGCCTT	0.271186
1557	10	15.434	56414	C	A/C	73	TTGGAGCCTATTGTTATTTAAAGAATGGTCAGTAATTAGCCACATTGAGCTGAGCTCTCAGAGTGACTGTTTCCCCCGAGATCGGAAGAG	0.271875
1558	10	15.434	72456	G	C/G	6	CAGCTGGAGGTGTGTGAGTGCAGCAGAGAGCTCAGTTCATTCTCATAGATATGTTGCTCTTTCTGGGTTTGAACCCCGAGATCGGAAGAG	0.282353
1559	10	15.434	79328	G	A/G	45	TTATGAGCGCAGTTTAAACAGACATTGTGAGGGCGCAGTGATCTGCTGGAGTCGCTGCCCTCCTGTGCAGTCTTGTGGTTTTCTTTCACA	0.265896
1560	10	16.564	73457	C	C/T	50	TAGAACTCGGTGTTGACAGTCTGAGTCTGGATGAATTCACAGCGAATGTCGAAGAAAACGATGAGCAGACTCTCTGTCATGTTCCTGACC	0.276074
1561	10	17.694	64870	A/G	G	21	AGCTGCGTTGCCGTGGAGACATTCAGGATGTACTGGTTCATGACCTGCTCCAGGTGGCGTCGAGCGTCAAAGCAAGAGTCCTACGGGATT	0.288194
1562	10	17.694	68607	C/T	C/T	44	CGGAGGGAGGCCACAGCCGTTGCCTGAAGCTCCTGCTGGCCTGTGGCTTTGACGTCAACTACCGCATGAACACCAGAAACTCTGAAAACT	0.372881
1563	10	17.977	2135	A	A/G	52	AGCGGCGTCCATGTCGGCTCTGTACAGAGACAGAAATGTCTCGGCATGTTCAGCCATCAGCTCCGAGATCGGAAGAGCACACGTCTGAAC	0.289308
1564	10	19.43	65035	C	C/T	23	ACTGACTGCCCCCCCTCCTGCTCGGCCTCAGCAGGACTCCAGAGGACCTCAGCTAAGATCACAGCAGCCCTGTGTTTACCTTCAGCACCG	0.281437
1565	10	21.041	26490	C/T	C/T	18	GATGGAGCAGAGGAGCCTTTCACCTCCACCTCTGTCGCCTCCTCCTCCTCCACCTCCACCTCGTCCTCCTCCAACACTGAGCTGCCCTCG	0.361111
1566	10	22.193	57897	C/T	T	60	GATGTTTTCACCACCATGGTGGACCTGAAGTGGCAGCACTCGCTCCTCATCTTCACCTCTGCCTTCCTCTGCTCCTGGATGCTCTTCGCC	0.29023
1567	10	25.165	101564	T	C/T	56	GTGTAGCAGTAAAAGTCAATCCAGGTTATCTAATAATAACTAGAAGCAGAAACTGTTGGTGTTATGGTGAATCAAAACCAGCGGACAACA	0.286145
1568	10	25.414	110003	C/T	C	74	TAACTACACTGTGGTGAAATCCAGAACAAACCTCTGTGAGAAACAGAAGCTTCTCCAAAGACCTTTACAATGGTCTTATTTCACCTCATC	0.295139
1569	10	26.377	34503	G	A/G	30	CAGTGACCCTTTGAAATTAGGCTGAAAACGTTCTCTAGGCCCTGTTCATACCTTGAACTAACATGAGTCTCAGGTGATCTGATCAGAAGT	0.273256
1570	10	27.145	42111	G	A/G	7	GTGTGAGGACCTGCGGAGCTCAGGTGTGACTCTGACCTGGTCGGCGTATTTGAGTTTGAGGCAGGAGATGACCTGACCCTCCAGCTCGCT	0.27907
1571	10	28.7	49445	T	G/T	5	CCTGTGAACGGGACGTTAGAGGAGTCATGTGACGAGCAGACGAGGCCTCGTGTGGACGCAGAGGACGGGAACTCGAATCCCACCCACACC	0.281977
1572	10	28.7	122780	T	C/T	62	ACTCTCCATGTGTTTCTTCGTGGCGTTGCCTTTAGGAACAGCTCCCTGAGGAAGCAGAGGATAAACAGAGGTGGATAGTAAACATCTCAC	0.278788
1573	10	29.647	78983	T	C/T	19	AGACAGCAGTTCTTGTCCTGACCGTCACAGGTTCATTCCCCAGCTCGATCAGTCTGAGCTCCCGAGATCGGAAGAGCACACGTCTGAACT	0.278409
1574	10	30.657	119698	A	A/G	71	TGACCTCCACACAAACCTGGTAGCGAGTGGATGGCCTCAGCTGTTTGATGTGGTATTCTCTGACATCAGCAGGGAGCCGAGATCGGAAGA	0.280899
1575	10	30.684	65730	A/G	A/G	12	AGCGTCGCCAGACCGCCGCAGCACAACAGCAGCACCACGAGCAGCAGCAGCACCCGAGATCGGAAGAGCACACGTCTGAACTCCAGTCAC	0.357542
1576	10	32.104	130885	T	C/T	40	AGCAGGTTTCCTCTGGGAAGACAAAACAAATCAAACACATACACAATCATAATTGAAGTTGGAGCAGTTTTCCCACTAACCGAGATCGGA	0.287425
1577	10	33.137	90521	A/G	G	28	GATCACGGAGTGCCAGCCCCTCTTGTTAATGTAGTGGTCGGGGTTGTCTCTGGGTGGAGCTATGGGGATGTGGGTCCCGCCGATGGCCCC	0.288571
1578	10	34.091	121801	C	C/G	35	ACTCCCAGCTCTGTCTCACCTCAAACATGTAGGTCATGACGGTTCCTTTGCCTTGGATGTAGATGCTGCTGGTGCGGTCGTCCTCCCTGA	0.295732
1579	10	36.238	81705	T	C/T	48	CGTCTGAGTTTACACTCATCTTAAGTTTTAAGATCGTAACACGTCCCTGTTGTTACATAAGACTGTGTTTGTTACCTGCTGTGCCGAGAT	0.291908
1580	10	36.301	118445	G	C/G	16	GAGACTCTGCTGGATGCTGAAGATGCGTCTCACCTCATTAACCGAGCTGCGTTCAGGAGCAAAGTTGATCCCGAGATCGGAAGAGCACAC	0.289157
1581	10	36.962	100008	A	A/G	11	GCAGGAGAAGACCTGCCGCAGACCCTCCATCCTCAGAGCCGACAGACGCTGCTCTGGGCAGCTCCGCCTCCTCAGGACGGCCTGAGCTCT	0.305195
1582	10	37.025	77890	C	C/T	40	TCTCCATTCTCATTCATCTTTTTCTTTGTGAGCTTTAAGCTGCTCACACCACCTCTGTGCATGTCAGTCACTGGGATAAACTTTGTTTTG	0.291176
1583	10	37.069	132215	A/G	A/G	29	AGGAAAAGGAAGGCTTGACACTTTCAGAATAAAGGTTAAGGATTAAGCTGTAGTACTTTGTGAGTCAGTCATCCTGTGCCGAGATCGGAA	0.352071
1584	10	38.173	74569	C/T	T	89	TGTGTTGAGCTGATCGTGTTTCCCATTCAGAGCACCTGCTATCGGCCGTGATCACAGCTCCGAGCGGCTGAAAACCCACTGACTCACATC	0.301282
1585	10	38.564	32676	C/T	C/T	45	CAGCTCAAACTGGACAATAAGAGAAGACTGTGTTTTTATATCAGCGTTAAACAGACGACAGGAGTGTGAATGTGAAGACACTTTGAGCAG	0.33758
1586	10	38.564	93165	C	C/T	81	AGAGCTGTAAAGCTGATGTGGTGGAGCTGCTGCTGGCACACGCCGACTGCGACCCCAGCAGCCGCATCGAGGCCCTGGAGCTGCTGGGCG	0.29096
1587	10	39.709	45	C	A/C	11	AATATCGCTGCTGTGCTTCTTGTTTGTGCACGGCGCTTTAAAACGCTCATATTCCCGTTAAATATCAGTCACCGAGATCGGAAGAGCACA	0.30117
1588	10	40.103	40606	C	A/C	19	CAGCAGCAGCGGTGGGAGCAGCAGACAGCGGCGGCGGCGGCGGGGGGAGATTAGGCCCTGATATCCTGCCTCCTCATCCGTCCCTGATAA	0.30117
1589	10	40.843	38233	A/G	A/G	27	GATGGCTGCACGCCTCTCCACGCAGCGGTGCGTTCAGGACACGTGGACACGCTGCGTCTCCTCCTCTGCCACCCGCCCCAGGGTGACCCC	0.348387
1590	10	41.419	45845	C	C/T	22	CAGGGAAGGCGTGGCCTCCCGCCCGTTCCTCTTGCTTCGTGATTGGTTTCTCCCAGTCCCGCCCCACCAATCCCTCCGAGATCGGAAGAG	0.298295
1591	10	41.419	52174	C	C/T	38	GATAAAAGCAAAAAAAGGTCAAATATTTAATCCTCCCCGCCCTCCGTCTCTCCTCCAGATGGGGACCGAGATCGGAAGAGCACACGTCTG	0.304217
1592	10	41.868	135443	A/G	A/G	67	CGACCACGTGGAGCACGCCATGCGCTTCAGCCAGGCCTTCGTGGACGCCAAGGAGAGGAAGGAGAGGGACGCCCGAGATCGGAAGAGCAC	0.34375
1593	10	43.317	70651	A	A/C	45	GAGGACGCTCACAGTGTTGTGCTTGGTTGTTCACATGTGAAGAGACACAGATGGTCGCACAACAAATGAAAAAAAGAGCTGGAGAGAGGA	0.3
1594	10	44.042	77494	C/T	C/T	59	GGGCCACTGACGCCACCGTCTGCTTCAAACAGAGATAAATGGCCCCCGTCAGTGCGGACTGTAGACGCCGTGACTCGGACAACCCAGAAT	0.333333
1595	10	44.042	92542	C	C/G	46	ATCGCGGCGGATCCTCAGACCCAGAGGCAGCAGCTGCATCTCGTCCTCCTCCTCCAGTCTTCACCACCCCCGAGATCGGAAGAGCACACG	0.309249
1596	10	44.361	45481	C	C/T	63	GAGGCGTCCAAGACGGTGCAGCCTCAGATTTCGGGTCGAATCATCGCCTCCTTCGACCCGTTCCACGCTCCGAGATCGGAAGAGCACACG	0.299435
1597	10	44.361	72283	C/T	C/T	12	GGAGAAACAGCCCACTAACTATGTAAACTGCACAGGGAGGTAGTTTCACTTTGGTGCTGTTTGTTTGTGCAGGAAAAGCAGGGGGAACTA	0.344311
1598	10	45.068	54645	T	A	59	TGTGTTCTGGGTTTTCAACAGGCTGTGGAGAGTCCTCACTATACCTGTGGATGAGAGGTCACCTTGCTGTAAACCTGACAGAGCCACACG	0.217514
1599	10	45.775	65683	T	C/T	59	GAGAGAGAGAGAACAACACGACGCCGATGAGTGTCAAGGGCAAAGTCGACACTGAGCCTCCCCAGGGTTCAATCGAGCCCCCGAGATCGG	0.287879
1600	10	45.775	112569	C/T	C/T	38	GTGGCTGGAGGTGACCTCCACCTCCTGCGTTTTAGCCCGAAAGTTGAGGGATTCTGCAAGCTCTGCTAAAGGATGCTACGCCGACAGACC	0.344633
1601	10	46.686	132331	C	A/C	61	AATGCATCCCTCATTAGGTTCAGTAAGTAACTTTTAAATTGTGAAAGAAAACTGCCACAACCACAAACGTTTCCACACTGTGTGAGGACG	0.298851
1602	10	47.291	39945	T	C/T	43	CAGCAACGAAAGTTGACGCCACACTGACAAAGTAGCATCCCTTGAGAGAGAGCAAGTGTGTGTGTGTGTTTTGGCGTTGTTAAAGCTTCG	0.311765
1603	10	50.091	79673	A/G	A	29	GTGATGAGAAACAGTCGCCAAACACACCACCGTCATTACGAGGGACCAACAGTAAGCAGGTCAAAGGTCAGGGCAGTCCTGCCTTTAAAA	0.29023
1604	10	55.25	132217	A	A/G	61	TACCTGCACTGAGCACAATGTGTTCAGTCTCTGCTCCTCACCTGAGGAGAAAGGAGGAGGATGAAAAGCCAAAAGCTCCACAGTGGGACA	0.30618
1605	10	58.773	14061	G	A	7	TTCCTCGCTCAGACGGTTCCTGTCAGCCGCGGCCGCCTCTTTGTCCCGCTGACACCCGAGGGCCCGAGCCTCGGCCAGGGCCCTGCTCTT	0.215909
1607	10	62.354	24304	A/G	A	29	GGGTGATGGGAACTAGGAAGTAAGGGGTAGAGCCAAGGAATGGGTGGAGCCAAAGCATGAGTGTCGGGTGCCATGGGCCAGCTACGCTAC	0.286164
1608	10	65.935	43380	C/T	T	61	TGCTTTTCCTCAACTTGGAATTTAGTGTGGAGTTGCTTTTAAATGTCTTAAAAGACAAGACACAGCACCTTTACCCTGACCTTTTAGCCA	0.291667
1610	10	69.565	66950	C	T	69	TCAGACCTGAGTAGCGAGTGTGACATTGTCAGGAGGGCAGACTTAATTCACCGTTCCGCCTCCACGTTCACTTTTTCGCCCGAGATCGGA	0.213068
1611	10	72.686	61982	A/G	A/G	16	CTCAGGCTATAGGGCGAGAACAGAGAGGAGCATTGTTTGCCCCAATCCATCTAAATTTGTTCCCCAAATCGCTTCCTTGAGCAGATCAGG	0.337278
1612	10	76.068	71311	G/T	G	66	TGAGATGCCTGCTAAGTGACGTGCACTGTGAGAGGGAAAAGAGGTTAGAGACAGAGAAAGATTCATGGAAGCTTTCATACAGCAGCCGAG	0.284431
1613	10	77.077	71552	A/G	A/G	62	TAATCATAACGCCAGTGTTTGTGTGCGCAGCCCAGCCTCTACCTGCATCACAGGGGGCAACGGGGCCGAGGAGACCTCAGTGTGACCTCC	0.350575
1614	10	78.475	77446	C/T	C	29	AGTGTGTCATTTCCTGGTTATAGATATTTGTATAATGAGAAAATAATGAGTTGCTTCCTCTCTGCGGCATGCCTGTCTACCTCCCGCCAG	0.266447
1615	10	79.177	118257	G	A/G	60	CATCCTACATGGAGAAGCCTAAACTGTACATCCACTAGAAGACAACTCACCAGGGGGGGGAAAGCACATCGTCTTTATACATCTGTCAGT	0.293103
1616	10	81.998	63511	A	A/T	72	TCGCAACTAAAAAAGGACCTTTGATATGAGCGCTACATGGCCAACCAAATCACCTCTAGCTTATTGCATTCATCAGAAGAGCAGTGTGAG	0.293605
1617	10	81.998	123923	C/G	C/G	37	TATTCACATTAACTGGCTGACAGATGTTTGAAACTAGTTTCCCACCTCTTAATGCAGACTTGAGTCACGACAACCGAGATCGGAAGAGCA	0.353107
1618	10	81.998	139361	A/G	A/G	85	CACGCTGGGCTGGCGGCCAGACTGCACTATCACCTGGAACACACAGGGAGAGCAGGGCCAGTCAGTCAACTAAGTCAGTCAGGCGGCCAG	0.353107
1619	10	82.514	2497	T	C/T	39	TGGAAACTCATTTCGGCTGCCTGTATCCACGATCTCATTCTTTCGGTCACCACCCAGATCTCGTGACCATAGGTGAGGGTTGAAACGTAG	0.291908
1620	10	82.514	13193	A	A/G	82	CGTGTGTGTGAAAGAAGCTAGTTTGCCCCCCCACACACAGTCTCAGAAAGAGAGAGAGAGAGGAACGCTCCAGTACCAAAAACACTAAGC	0.301887
1622	10	87.418	117158	G/T	G/T	27	CTGAAAGCGGATACCTCACCTAAGCCTTCCACCCCCTGCTATTACTGTGATATCTCCAATTTGTCTTTGCCAATGACAGGTCTCATGATC	0.354037
1623	10	88.241	55900	A	A/G	27	AGAGCATTCCATCCACTCCACACTCAATCTGCTTTTCTAGCACAAACGCATGAATTGAGACACGACAACGCTTAATCTCTGTTCCATATA	0.294521
1624	10	89.637	116038	C/T	C/T	38	TTGACCCTGGTCTGTATCAGTCGGTTGCCCAGTAAAATGAAATGGCAAACAAAGACCCATCACCTAATGTCCATGTTTACCTTCAGATAA	0.359375
1625	10	89.637	137433	A/G	G	22	AGTGGCCCACAAGTGCTCGTCAGGGCTGTATGTGTCCTTCTCCCACTCCAGGAGTTTCTGAACCTCTCTGTCCGTCATCACGTGTTTCAC	0.291411
1626	10	89.996	6892	C	C/T	20	GTAGTGGGTCCTCAGCTTCCTCTCCGCTGCCTCACTCAGCTCGTGCTCATCATAACACCGAGATCGGAAGAGCACACGTCTGAACTCCAG	0.292614
1627	10	89.996	118549	A/G	A/G	33	AGACAGAGGCCTGTGTCTGATCCACGGGCAGAGCCCCCTGCCTGAACTGGACCCCCAGCGGCTCCTTAACCGCGGTGAGTGTGACAAGCC	0.352601
1628	10	90.561	105202	G	G/T	69	CTCACTGTGACTGAGTTAATGTAACTGATAGCAGAAACACTAAACTTTATGAAACAGCTGTCAGTATGGATTGGTTACATCTGGCTGATA	0.295181
1629	10	91.413	78681	A/G	A/G	3	CTGCCGTTGGTGGAGACAAATGAAACTTGCAACCTAACTCTTGATGACATCATGAGCATCAGTGACGCTCCGAGATCGGAAGAGCACACG	0.350282
1630	10	92.771	124136	T	C/T	1	TAGGACAGACTAGCCAGGCCACTGCCACTTGGCAGGGAATCTGCTGCCTTGGTCAGTAGCCAGTATTAAGATGCTACTGCTGTCAAGGGG	0.29023
1631	10	93.785	138416	C/T	C/T	19	TAAGAAGTTCGCCCGCTCTGACGAGCTGGCCCGCCATTACCGCACCCACACGGGGGAGAAGAAGTTCGGGTGCCCGCTTTGCGACAAGCG	0.351429
1632	10	94.535	17688	C	C/T	21	ATCCAGAGGAATGACTACATCCATGCACTGGTCACCTACTTCAACATCGAGTTTACCAAGTGTCATAAAAAGACTGGTTTTTCCACCGAG	0.297059
1633	10	94.984	59607	C/T	C/T	25	TGATGGTTCTCAGACAACGTCCCCTTCATGTTTCTTACAGTGAAGAATTTATTTGTCTGAAAAGCCTCTGCATGTCCGAGATCGGAAGAG	0.338415
1634	10	95.498	46058	G	A/G	57	TTCTGCTGTTAAGCAAAGATCGATGGTCGTGCGGTTAAATCTCTTCAATTTCAGCTGTCTGTAAGGTCCGAGATCGGAAGAGCACACGTC	0.288136
1635	10	96.692	100388	C/G	C/G	31	TCTGTGGCGATCCATTTTGCGTTAGCATTAGTTCGCTTATTTGCTGTCTACGGCTACATCCGAGATCGGAAGAGCACACGTCTGAACTCC	0.352273
1636	10	98.651	27932	C	C/T	39	TTCCTGGTAAGAAAGAACCTTTCTCAGCTCCTTTCTTGCGAGCACAGCTGTCAGATATTAGCAGAGCTGACCTCCCCTCCCGTTGAGACA	0.289773
1637	10	98.791	129131	C/T	C/T	13	CTATGTAGTAAACATGGGTCTAATTGACAAGTTGTACGGATGCTTCCTGTCGGTCCAAGGCCCCGTAGACGAGCACCCCAAGATGTCTGC	0.348101
1638	10	98.878	78649	C	A/C	55	ACGGCACATTAGCGCGTTCAGGTTTTCACCTAATTAGTTTATTCCCACGTGGATCGTTTTCCCGAGATCGGAAGAGCACACGTCTGAACT	0.289326
1639	10	100.561	72194	A/G	A/G	69	ATGTAGTTGTCATTAAGGGTCTGGTAGCCCTTGTGATCTGACACCGACGCCGTGACCGTGTTGCCGTTGAGCGGCAAGTTCTCAGCCGAG	0.372024
1640	10	100.801	48318	C/T	C	33	TGATTCTCTTGCGAGAATTTCCAGCCAACTGATTCCTAATGAGTTTTCTGCCGAAACAATTAGATATCAGCCATGCAAGACGTAAGAACA	0.278409
1641	10	101.976	127590	G/T	T	40	TTTCTGAGCACGACGGTAACGGTCAGTTAGCCAGATTAAGTTAGCCAAGCAAGGCTAGCAAGAAAAAGCCACTTAGGTTAACTGCATTGC	0.280822
1642	10	103.169	49260	G/T	T	65	GTCTGACTGGCGGATGTTGGTTTGGCGTTTCATTTTCTCAGACTGGAAAACAAACCCAAAAAATGTAAGCCTCAATTCACGTGTCCATTC	0.297297
1643	10	104.311	60550	C/T	T	62	GGTGAATGTTATTGATCTCGTCCACACGTTGTTGTGCTGAGATGTCTGTGTCATCTGGGCCTGCCTGGGATCAATGCTGTTATGTGACAG	0.282486
1644	10	104.512	88478	G	A/G	28	TCCATTCGCATTTCAGGGAAAATGTAGGTATGGCAGGATGTGGTGGCATCTGGTTTGCTGCGTATTGGACTTGGCTCTACAGGTTCAATG	0.289634
1645	10	105.352	98043	A/G	A/G	18	CGTTGATGGATTTATTTGAGCCATTAATCAACAAACTCATCTGTTGTTTTTACTCAAGCAGTACTCCGAGATCGGAAGAGCACACGTCTG	0.357595
1646	10	106.278	20043	G	A/G	73	TGCCCTAACTGTTCCTCTCGGCAGACGGCGGCTGCGTCCTGTGAAGCCATGCATCAACATGGAGATGACACAGCGAACATTACGTTCACC	0.294286
1647	10	106.401	111155	A/G	A	61	ATATTAGCCTTCTGTGTTCTCTCTAACCCAGGATGGAATTAGAAACACCACCCCCTGCGCGAGCGAGACGTCAGTGCTGTATCCAGGTAC	0.283784
1648	10	107.978	111839	A/T	A	51	AAATTTGACAATGGAGGCCAAAAGTTGGGTGGATGGAGATTTTCCTTTGATGTGTGTGCCATTCAACAACAGAATCTGTCACCGTGCCCG	0.274096
1650	10	113.009	134263	G	A/G	5	CCGCGATGCTCGACTCGGCCCAGTGCGTCATGGAGGGCTCAGCCATGCTGATCCACGAGGCTCATCAGGCCCTGGTTCATCCCGAGATCG	0.29096
1651	10	113.426	102768	C/T	C/T	18	TCATCTGTTCTGCCTACTCCCTCCCCTTTATTCTCCTCCATCATGTTGCTCACCTCCCTCTCTGGCCTCCCTCCTCCTCCTCTCCTCCAG	0.369822
1652	10	114.341	11193	G	G/T	64	CGGCACTAATGTTCATAGCAACAAAATGTACATAGCGGAAACACTGGCACACATAAAGTTGGTGTCTTAGTCATAGCTTAGTTAGCACTC	0.293333
1653	10	115.626	25617	C/T	C	73	CTCAGCCTCATAGGCCTCCAGCTTCTTCTCTAGCACATTGAGAGTCTCTCTCTGTATACCGACCAGTCTGACTAGATCTTCCATGCGACA	0.263975
1654	10	116.47	138922	C	C/T	12	CAGCGGCTCATCGTGCAAATTAGATGGGACAAAAGGGACATTTTCCTGTGGGTTATCGGTTACAGGAAAATGTTTTTACTACATTCCTGA	0.246914
1655	10	117.54	170	G/T	G	24	CTATCCTGACTGCCCAAGTGAGTTCCAACTGCTGGAACTTTGACAGTCTGCTAGAGTCCAACTGCAACTTCCAACAAGGACAACATCCTT	0.260116
1656	10	118.082	140738	G/T	G	9	AGCATCAAGCTCTGCCCATAGGTTTTCATTCGCAGTTCTGTGTTTCTCTGTCAGGGATTGAAGCCGAGATCGGAAGAGCACACGTCTGAA	0.25731
1657	10	118.745	11427	T	C/T	69	AATATTAAAACTCATTGCTGCTTTAGGGTGAATGTTCATAATAAAGTGATATCAGCCTTACCTTCCAGTTTTTGTGCTGCTCCTTGATAG	0.285714
1658	10	118.98	60057	A/G	A	23	CTACAAGGAATTATGGGATGGCATTTTCTCCTTTCCTTTCATAAAGGAAGGTCCAGTGTATCCTATGCTAAAGGAGATGAGATAGGAAGC	0.256173
1659	10	119.862	682	G	A/G	46	AGAGTTATGCTCTCTGCCCCTGCCTCTGTACTGTTGCACCTGCCCGATTCTCAGTTGTGTTTTGTGCTCTCTTTCCTTTCTGCCTTCTTA	0.29023
1660	10	121.077	41506	C	T	32	TGTTTATGAATTCTCATGCTGAGAAAGTACACGGAGTTGAGCTGGTGAGGGGTAAAGATGCAAAATGTAGGACACACACAAATAAAAACA	0.238411
1661	10	122.459	130557	C/T	T	83	TCAGAGGGAGAGCTGGGATTCCTGTAGAAAAGCTAAAAATCATCCACTCTGCTGCTGCACAGCACATTCCTCTGTGTGTGTGCGCGTATG	0.270701
1662	10	123.144	55320	G/T	T	1	GACCCCCCACAGCTCCGCGTCATTGTTCACCACCACCTCAAGGGCCTCCGCGCTCACCGAGATCGGAAGAGCACACGTCTGAACTCCAGT	0.251412
1663	10	124.172	140476	A/G	G	2	TGCACATCGTTATCAGGGGCTTTCCCCTCATTCACATCTTCTGCACCTGTATGCAACAATGGTGTGTTTTGTGGCCATATCCCCGAGATC	0.24581
1665	10	126.6	115671	C/T	C/T	23	ACCCAGAGGCCAAGGAAGAGTTCGTGGATTGGCCTCCGCCCTATGAACCCCCTGCTTTGGATATTCTTGCAATGCAGACTGAGGAAGCCA	0.368421
1666	10	126.876	44645	G	A/G	57	CCACAAGTGCTAATTACAGGGCACAGGCGCATTATACTCTGTTGGGCTCCGAGTCCGAGCGGTTACCGAGATCGGAAGAGCACACGTCTG	0.29096
1667	10	128.385	78347	A/C	C	4	AAACATTTCAAAACATGCAATGATTAACTGCTAATTTAAGCCAGAGTAAAACACACACACACACTCTCTCTCTTTGGTCTCCCTGTGAAC	0.25974
1668	10	128.942	34420	G	A	30	CTTGACCCACGGTGGAGATTATTCAGAATGAATAAAGCAGCCATTTAGAGTAGGAAAGGCGTTACAACACACGTCACTACTCTGTTTCCC	0.254335
1669	10	129.633	35917	A/T	A	56	GGACATTTCATCAGGGTGAGAAGATCATTATGTCCTAGTTAGCTCGCGCTGTGTTAGGATGCCTCTCACTTCTGTCTTCCTCACAGGTCT	0.244382
1670	10	129.785	122153	A/G	G	27	AGACTCGAGCTGTGTCCTTTGACTCCATATAGACGTCAGAGAGGTCGTTCAGTCGAGGCCTCGTGATCCCGAGATCGGAAGAGCACACGT	0.247159
1671	10	129.975	41188	C	C/T	86	AGAGGATCATGGACACTAACAGGCTCAAACGCTCCTTCTCCCTGGACATTAAGTCTGTCTACTCCCCCAACAGTCCCCACTGCCCCAGCC	0.296296
1672	10	129.975	75626	C	T	49	TTCCTTCTTCTCTCACTCCCTTAGGTGATCAGCATCGGGACTTAGCATCAATGTTGCGCTTGATCGCAACATCCCTGTGCCTCCGAGATC	0.252809
1673	10	129.975	104659	A/G	A/G	26	GTAACAAGTCAGACCTCGATGCTCAGAGGCAGGTGCTGTTCGAGGACGCGTGCACTCTGGCGGAAAACAATGGTGTCCTGGCCGCTCTAG	0.369318
1674	10	131.497	94550	C/T	T	81	GCCCAGTTCGCTTCAAGCCTGAGGCAGACATCTGAGGGGAAGTATATCATTAATGACCTCAGCCCGCAGGAAAGAATGCACGTATCTCGT	0.253205
1677	10	140.9	41765	C	T	23	CAATATATTTTCTGTAGTGCTTCCTCCTCTCTGCCCATACAGGCATCCAGTGGCATGGGGTGTTATCAGATCCCGCTGTTTGTGTTGCAT	0.253472
1678	10	142.254	37475	C	G	24	CCAGGAGTACAGTTTATCTTTGCCGCATACACATGCAATAAAGGAAGGCATGACCGAGATCGGAAGAGCACACGTCTGAACTCCAGTCAC	0.258721
1679	10	142.73	97680	T	C	72	CTGCTCTCCTCTGACCATACTGCACCCCAAGTCTACTTTAATCTGTCCCTCAATGACGCCCTATGGTGATGTTGCTTTTCTGCACTGCAA	0.257669
1680	10	145.241	45380	A/G	G	56	ACGCGGCTGGAAGATGGTGATGTCCAAGATGTAAATGAGATCACACAGGTAGTCAGTCACCAGCCAGTAGTAAATATTGTCTGGAGTCTG	0.234463
1681	10	145.345	69500	T	C/T	62	GAACGCTCGCGCGACTTTGTTGCTGAGAACATCGGCGTCCTGGTAGGTGTAAGTTTCATCCTTGAAAAGAATGAGCGGCTTGTGTGGATG	0.289326
1682	10	145.345	94519	G	A/G	5	ATGCGATGCAAGCAATGCATGTTTCTGTTTGCAACGCAGGGTTTAATTTTCAGGGTGTATTTATCACATGCTGTCATGTTGCGGTCACAT	0.291908
1683	10	146.471	10999	G	C/G	79	GCTGAGTTTTATGTGAGTGCAGCAGCAGCAGCAGCAACTCACCCGCCTACATGCTTTAGATTAACAGAGATGAACAGAGACTCACCGAGA	0.295977
1684	10	146.471	52544	C	C/T	77	GTGATAATGGTCTGAACCCAGTATGGAAAGCTCCAACAGAGCCTGTAACCTTCACTGTGTACGAGCCTGAGCTAACCTTCCTGCGCTTTG	0.295977
1685	10	146.471	62047	C/T	C/T	2	CCTCACCGAAATAAACCTAAACTTTTAATCGCAGGGAGAGGAAATATTTTCCCCTAGCGTTACTCCACCAGTGCCCCCACTACACCCTCC	0.37574
1686	10	146.474	103707	A/G	G	1	ATTAGATTAATTGGAGACTCTAAATTCCCTGGAGGTGTGAATGTGAGCTTCAGTGGTTGTCTGTCTGACTGGCCACCGAGATCGGAAGAG	0.22956
1688	10	148.741	89825	T	G	6	GAGGCTCTACAGATGGCCAATGAATTTGCACGACTCAAACTGGGAGAGAACTAAGTTAAGAGAGGGAACCGAGATCGGAAGAGCACACGT	0.274286
1689	10	148.741	132881	C/T	T	35	GAGACACACACAGACACACACATCAGTGTGAAATCATTTGTAGCAGTAAGCATCCTCAGAAAGAGTCCTGAGCTCCATCCGAGATCGGAA	0.224138
1690	10	151.027	135059	C/T	C	59	TGGGAGAGGGAAAATGGGACTCTGAGTAACACTACACACAGATATTAAGCTGCATTAGTGTAACATTGTTGGAAATGAATCTGTCCGAGA	0.215116
1691	10	152.732	43462	A/G	G	9	TGATTCATATGTAACATTACTATCTCCATTATAGCTACTTTTTAGTCACACTAGTGCCATGGCTCCAGGGATGGCAATGTTTGTCTGCCA	0.209375
1693	10	156.736	34156	C	T	78	GAGAGGGACAGAGTCCGTTCTCCCCGCCCAGGCTTCACCCGAAGCACCCCTGTGCTGTGGTACCCCGTCCCAGGATGCAGAGGGTCGGCT	0.278736
1694	10	156.736	113312	A/G	A	31	TATGAACATTGTGCTATTGCCCCACATTATAGACAGGCGAACAGCTCACTAAACCTCTGGCGAACAGAAAAATCTTGACCTGTTTTAGAG	0.21875
1695	10	160.527	72291	C/T	T	71	AGAGCCTGAGCTGTTGTTATTCAGGAGTTTGTTGAGGTGAAGCCTGTCCACCTGATGTGCTCTTATCTCTTCAGGAAGTCATTTAGTCCA	0.227811
1696	10	164.3	101417	A/T	A	9	AACATTTTAGGCACATAATGATGTATAGAATTCTGTGCCAGGAAACCTAAGTTGATTAGTAGTTAATGTGGCCTGAACCAAGCCTATCAA	0.230539
1697	10	164.3	113378	G/T	G	13	GGAGGCAGGAAGGGCCTCAAACCTTCAACCTGCCACGAGTGAGTGAATGTGAGAGCAGGACACATGGAAGACAGAAATAGAACTGATCAG	0.222603
1698	10	165.43	27087	C/T	T	50	GGGTGAGTTCATGTCCACTCTACTGACCTAACATGACCTCAGCAGGTAGTCTAACTCTCACTTGGGCATGGGCACCAGACATTCCCGCAG	0.235795
1699	10	166.757	102037	A/T	A	30	CTGTAAATGACACAGCAGACCAGTGAAGGTGATACTACAGGATTTTTACTCTCTGTGGGGAACTGACAGCTGACGCAGAGCTCCACTGTG	0.235955
1700	10	169.44	91619	C/T	C	89	CACACAGAGGTCACATCTCTCATGGTCATTAATGCAGGTTGATCTGATCTGGTTCCAAACTGAGTTTATACATAGAATCCATTGACAATT	0.239437
1701	10	171.74	33714	C/T	C	48	CGGGTCCGTTGACTGTCTCACCGAGGGCCATAGATGGGCGAGTCAGCCGCTCCAGGGTCTTCATCAGGTGGGATGTCAGCGCCACCAGCC	0.226415
1702	10	172.873	84670	C	T	27	ATCCCTGCTCTCCTCACCGCATCGGCCTGGGAGCATCTTCAGGAGCAGGAGGACCGCGAGTGCTTCACCAGCCTAGTCAACACCACGGTG	0.266854
1703	10	173.435	76758	A/G	A	81	CTGCTATGGCCGAAGCTGATGTTCTGGAAGCAGCTGCTGAGAGTGAATTTGGAGAGCTAGATCGTGCTAGCCAAAAAAATGGATACACTG	0.248428
1704	10	173.997	28864	C/T	T	72	AGAGCGGTCCGTAGCCTGGGCGGCATTTGCTACAGCCCCACGGGCAAATTCTAGGAAGTCTCGGACAGTGGCGCGCACCCGAGATCGGAA	0.231638
1705	10	173.997	60448	C/T	C	75	ACTAAACTGGGTCGTCAGGTGGGGAAGATGGAGGAAGTCTTCCAGAGTTTGGTTCGACACAGTCAGGGCTTAGACGGTATTTCCTGGTCA	0.239521
1706	10	176.286	138880	A/G	G	54	TTTTGTTTGCGTCTTGGTCACAGCTCAGTTATCTCTCGGTTTTACCCCTCATAGCACCGAGATCGGAAGAGCACACGTCTGAACTCCAGT	0.232759
1707	10	179.03	73229	A/T	T	49	GTGTCTCAGTGTTTTTGCGGCATGAAGCTCGTTAGCCCGTAAAAATCTTTAAATGAGCCGCATCATTGTTTAAGCCGCAAGTTTGAAAGC	0.233533
1708	10	179.725	28802	A/G	G	79	ATGTGCCACAGACAGATATATAGGCGGACAAGCAAACACACACACAAACCACTCCTTCCATCATTGCTCCTTGCAGAAATCCGAGATCGG	0.238764
1709	10	179.725	76403	C/T	C	21	TCTGATGTACTGTGGTCGACTCGTCAAATAGTCCATAATCCAGGAAACCAGGGGAGGGTCCACCTGCATTGCCTTCAGCTTGCTCCCCAG	0.236527
1710	10	179.725	81265	C/T	T	4	TCTCTAGCTGAGGGCAACTTGGGCAAAGCAATGAAATGAGTCATCTTAGAAAAACAGTCCACCACCGTGAGAATGGTGGTGTTACCTTCA	0.241379
1711	10	180.295	76616	A/C	A	6	AAAAACCAAAGAGTAAAAACAACATCCTTTTATGGGTCCGAATATTTAGTTGCCAACACAGTTGCCAGAGTCCAGGAAGTGACTGCCGTA	0.235465
1717	11	26.791	139185	G	A/G	78	CTCCACGCCACTCCAATCAAACTGCAAGCAGCACCTCTGCTTCACAACAACAAACCAGCCACTGACTGGCAGGTGGGGAGGCAAACCGAG	0.255682
1718	11	27.396	104613	A	A/G	65	ATCCTCTTAGGGCCCCAAATTGTCCAAATGGTCCCTAACCTGCCTAGCCCTCACAGCTCTTCTAACCCATCCAGCCCCCGAGCCATTCAC	0.255245
1719	11	27.824	1241	C	C/T	79	CAGATGTGTTTCTCCTCTCACCCTGATGTACTCCAGTTTGTACTCCACCAGGCTCTCTGTCACAGCCACATCCGCCCACTCATCTCGGCC	0.253125
1720	11	28.279	88653	C/T	C	89	TCGCCTAATTATCACAGTAGCTACCCCACATTGATTGATCACAGCCTAGTGACAGCACGTAGAGGTGGGAGTCATTTTCTTTTTGTGCTC	0.246951
1721	11	29.24	2609	G	A/G	8	CAGCCCCGCCCCCCAGCCGTCCGCCTGCTGTTCGGGGTCCAACACCAGGACCACCCATGAACCCTTCCCCTGCCTTCGGAGTGCCGCTCA	0.25
1722	11	29.466	88484	G	A/G	16	TGATGCTTTTTTGCCGTGTCATCAGATCAGTAGTAACGTTTGATGTCTGTTTGTTGTCCAGGCCCCAGACTGGGTGGACGCTGAGGAGTG	0.247159
1723	11	29.897	130612	T	C/T	4	TAATGCAGCCACTTCTTTCATTCTTGCTTTCTTAGTTTACTCTGCTGAGCTGACTCTCATTAACAGCAAAGAGAACCGAGATCGGAAGAG	0.252976
1724	11	30.419	29067	G	A/G	38	GGTAGATAAATAGAAGGGGTTTATAAGATGTGTCACCGCGAGCAGCCGAGCAGAGCAAACAAAACAACAGCTTAAAATATCAACATGACA	0.253086
1725	11	30.419	76157	G	A/G	24	AGTTCAATGTGCCATCACAGACAGTGAGATGACCAACACCAGCAGCACTCATGCATCCCCAAACCATGATACTGCCTCCACCATGACAGT	0.257576
1726	11	30.419	104933	G	G/T	23	ATAGATGGCTTAACAGTGGGAAGCTCATTTGCTGAATTATCAGGGAAGGCAGTGTGTATCTGGCCTCTCTGGGGCCACTGTGTCAGGACT	0.268966
1727	11	30.919	18669	G	A/G	6	TGCATGCAAAGAGACACCCACAGGTTGTCTATAATTGAAATTCAAAACATTTTACACAATTTTGATATTTTTGTTCCTTTATGTCCCGAG	0.251678
1728	11	30.969	49623	G	A	76	GATCAGCTGAGGGATCATGGGAGCTGAGCACGGAGGCTGTGCTCTGTGATCTCATTATTGTGCTTTGTGTTGGTCGTGCACTCTACCCCA	0.274566
1729	11	31.451	47871	G	A/G	89	ACGCTCACAGGAGAGGAAACCCTGAGCCCAGCGTGTTTGTAGCTCGCTCTCTCTCTCGCTCGCTCTCTCCCTGCTCACACAATCACACGA	0.254386
1730	11	31.508	43223	T	A/T	56	AGCCAGTTTATAGACTGGAGATGGAAAGAGTTGAGCGGTGATGAAAATGAGACAGTACGTCTCAGCTGTCACAGAGTGCCATGACAGCCC	0.252841
1731	11	32.371	68705	G	C/G	79	TGTAACAGGCAACATGAGAGCTCATGTTGCATTAATTGCCTCCCTAGAGTTCTCCATTGCTTAAGGTACCCAGCGTTAGGGTGTGACAAC	0.254902
1732	11	32.592	25681	A	A/G	86	TTTATACATAGACAGTCGGCAACAGTGAGGGTGAGGTGCAGGATTGAATGTAGGGTGTTGCTCTAGAGGGTGCTGTTTACTGAGGAAATG	0.252907
1733	11	33.523	25601	T	A/T	53	TGTCTCTATTGCGAGCCCTGTGAAAGGATGGATCCCTTGTGTCTACTGCGCATATACAGTAACATTAAGAGAGACCACAGCCAGAAATGC	0.264151
1734	11	34.313	54879	A/G	A/G	85	CCATACTCCCTTCTTTCTTGGCGTCGTTCATTGTACTTTACTCACTCCTCTGGCCCCCTCTAACATCCACCACCACCCCGTCGTACTGTA	0.350877
1735	11	34.778	4486	C	C/T	24	CCTGAGGTTCATCTTAGCTTAGCCACATAGCTTAAGTCAGTTAGCCAAGGTTTACTCCTCCGAGATCGGAAGAGCACACGTCTGAACTCC	0.254335
1736	11	34.797	34285	G	A/G	29	AATCACTGTTGTTCAGTTGAATACCAGTGAGATAACATCTGTTCTAGTGGAGAGATAAGGCCCAATGGAGTCGGCTCTCCTGGTGTAAGA	0.252907
1737	11	34.797	37980	T	G/T	31	ATGAGGACATAGCCTTGGATACTGGGTCTTTATCCGTCTTGGGCAGGAAGGCAGGAGCCGAGATCGGAAGAGCACACGTCTGAACTCCAG	0.252841
1738	11	34.797	88349	G	A/G	17	CTGCTGGACAGTCATAGCTGCCAGTTTCTCTTCTCTTTTCAGAGCTCGTCTCATCTGGAAACCGAGATCGGAAGAGCACACGTCTGAACT	0.25
1739	11	34.797	101160	G	A/G	7	GGCTGTGCTATTGTTTTGCATTAGACTGTAGGTTCCTGTTTGTTGTCCACCACATCATACACTCATGCAAAATCACAAAAATAAAAGCCG	0.254545
1740	11	34.797	117437	G	A/G	25	TGTAAGGGGGGCTATTCTTTGCACGGTAATAGTGGATGAGGGCCAGGACAGGGGAACGCCACCGAGATCGGAAGAGCACACGTCTGAACT	0.254237
1741	11	34.797	122112	C	A/C	32	CCGCTCACATCTTGGAGCTGGAGGAGAGAAACTTTGGCGAGCTGACCGAGCTCCCGAGATCGGAAGAGCACACGTCTGAACTCCAGTCAC	0.255747
1742	11	34.797	126521	G	A	11	GCTGGTCGTCGCGGTAGGAGGTCCTGGAGGAGAGCAGGTTGAGAAACATCTTGAGCAGGTCCATATTCTCTCCGAGATCGGAAGAGCACA	0.251397
1743	11	34.797	135220	T	A/T	84	CGGGGTGATTTAGCTGGTCCATTGAATACGTATGCGGTTAACCTCACTTTCAGATACAATTACGCCCACCTCTCTCACTCCTCTGTCTGC	0.264881
1744	11	35.125	104218	T	G/T	7	AGAGAGTGAGCGGGGCACGTCACGCAACATACATGTTTTACTGCATGAGCTCACGCTATATACACAGGTGAGTACACACTACACACAGTG	0.251445
1745	11	35.452	38868	C	C/T	25	GGGAGGGTTACAGCGTTTGAAAAGCGGCAATACAGCCAGCTTCCATCTACCATTCAGAGACTGACCTACAGCATACTCTGTGTGCAACCG	0.254438
1746	11	35.67	70463	G	G/T	43	AGGGTAGGTAACATATTAAAGGTCGAGGACAGACGGAGAGACGGTACCGAGGGGAGGAACAGGGGAGATTGATCGGAAGATGATGACATT	0.259036
1747	11	35.779	66947	A	A/C	1	AAAATTATGGAGTTTGATGCCCCAACACACACAACACACACTCACACCCGTGCTGACCCCGAGATCGGAAGAGCACACGTCTGAACTCCA	0.261494
1748	11	35.983	260	A	A/G	69	TCTGGAGCTTTACTGTGTCTGTGTGCGCGCGCGTGTCCACGCCTGTGTGTGTATGTGTGTGAATGTGCACTCGTTGTGTGTTTAGGTGCC	0.254386
1749	11	36.14	76365	C	C/T	21	GAGGTTGGGCTTTGATGCATCTGGGGCTCTTGCTGGGTTTCTCCCTTTGTCTCATATCAGCTTTGATAGTGTATCCCGAGATCGGAAGAG	0.254545
1750	11	38.972	119286	T	C/T	28	AGTCCAGCTACCTGGGAAGGTGAGTCATATCTTGGAGTGGATGATGACTTCATTGAGTGGGCGAATGGAAACCGAGATCGGAAGAGCACA	0.251445
1751	11	39.716	97074	G	A	46	AATTTCCCTGTTGAATGGTTAGAGGCCAAACCCTCTGAACCCAACGCACAGCTCCAGTAACACATCACTAATTTTCTACCAACAGAACAG	0.278443
1752	11	45.705	29118	A	G	41	TGATTCTGTCAGATGGTAGAAAGGCTCACAGAGTAGTCTGAAGATTATTCCTTCCCTCAGGGTACGGTACAGCAAGCCGAGGAGAGGGCC	0.27439
1753	11	51.129	127525	C	C/T	25	CATGATGGCCAGGGTCTGCACGTCCGTCTGTCCGCTGGGCGACAGCAGCTCGGAGCCAAACCGAGGCTCCCCGTCGTCCTCGTCGTCGGA	0.263006
1754	11	51.685	45126	C/T	C/T	19	TCATGCTTCTTTACTTCCCTTAGGAGCCCCAAGCCAAATACTCAAGGACATTCCTGCTGTGTGAGTGAGTGGTAGGTGTCCCTGGTCGTA	0.375
1755	11	52.086	98346	G	A/G	2	GGATTAAAGATGATGAATGATGATCAGTGTTGTACCTCACCTGATATTAACTAAAGTTCCACTGACGTTTCTGATCTTCATCGGCAGAGC	0.259036
1756	11	52.651	98177	A	A/G	8	TTGGTTCATGTTACTGTAATTTCTCCTTCCTCACAGACTTTTCAGATCTTCCCTGTGTCTCAGTGTAGTGATTTGTTGACATACGAATAA	0.260274
1757	11	52.933	28591	G/T	G/T	36	GTTCCTCAGTTGTTTGGTGGCCTCGGCTGCCTGTCGGTTGGCGTGGCCCAGCTGGATTTCGATCTCATTCAGATCTCCCTCCATCTTCTT	0.367816
1758	11	56.108	53526	G	A	72	ATGAACTTGCCCGAAATGCCATCATAGTTGTTGCCCAGGTTGGTGACCACGTCATCAAACTTGAGGATCTCGTAGCCTTCATGGGGGTTC	0.260417
1759	11	57.514	90942	T	C	32	GTTCAGCCGCGCTTTGACCCGATGACTCGTCTGTGTCAGCAGAGTGTCATCAGAAAAGATAAGGCAACGCTGGGAGAACAGCAGCGCCGA	0.251429
1760	11	58.741	98271	T	A/T	34	GACACTGTGTGCTCCGTCCATTCAAACGGACCGTCAAACACTGCATCACTCACCACATTTACCTCGGAGAGAATTCACTTCTTAACCCAT	0.257143
1761	11	59.874	139220	G	A/G	29	CCCACATTCACACCCAGTCCAAATCAGCGGGGAGCTGTAAAACCGACTCCTCACCATTGTCTCCTGTACGTCATCACAACAGCTTGTTCG	0.261146
1762	11	65.808	55933	G	A/G	57	CATGAGCTCTGGGTGACTGTCAGTACCGATTACACAGCTACGACCTTTGCACCCCCGCATATCCGAGATCGGAAGAGCACACGTCTGAAC	0.270349
1763	11	70.496	90976	C	C/G	59	GGTGACCCTGGTCTTCATTTCCCAGCCTCCCTTCTTCTTCCTCCTCTGGTGTGAGCAGCACTCTTGTGGCCGCTCCATCAAAATAAGACT	0.260234
1764	11	71.626	66219	C	C/T	47	GTATTGAGCTTCTCTCAGGTTGACACATATGACATATGAGGTGCAGCGTGACCCCACCGCCCTCCAGCACATAACTCATATTTTCTCCAG	0.266082
1766	11	82.042	23293	C	C/T	84	AGAGCTGCGGCTCTTTCATTAAAGTGGTATTAATGTCTCTGCTGGGTTCAATCTCTCCCTCAGTACTTTGACCTGGCAGCTGACGTCCTG	0.237179
1767	11	85.127	75206	G	A/G	13	GGAGCTGGCAGCGCGGGATAATCCCATACGAGCGAAGGCGTGATAGTGGCTGAGCGCGGAGTCTGATAGGCTGGCAGGCCCGTCCGTGTC	0.237143
1768	11	86.257	21892	C	C/T	39	AAGAACTGGTGCATGTGACACCTCCACTGCTTCAGGACCGAGCTGCCGGCCTGGACGCCGAGATCGGAAGAGCACACGTCTGAACTCCAG	0.229412
1769	11	86.257	29703	G	A/G	22	GAAGGCCTCCAGCTCGTTGACGTCCATCTCCGTGACGACGGGTCCCGTGGCGACGAACATCCGAGATCGGAAGAGCACACGTCTGAACTC	0.228814
1770	11	87.765	78319	C	C/G	9	CCGACCACCGAGGCAGCTCCCCCCGCCTCCACCACCTCCCCTGCTGCCGCTCCGACTCCTCCGAGATCGGAAGAGCACACGTCTGAACTC	0.230994
1771	11	88.519	45844	G	A	72	GAAACCTGTGATATCTGCACACACTCACAGGCAGCTCAGGGTCTGCTGAACTGGACCTCGGCTCAGACCTCGGCTCAGACCTCAGCTCAG	0.234463
1772	11	89.081	66135	T	C/T	12	CGAAACTGTGATATTTTGTGTAACCTTGTTGTATAAGTTTGGCAGAAATACTAACTTTACCGTTCACGGTTTGGTAACGTTACAGTGCTC	0.229885
1773	11	90.786	15119	G	G/T	53	GAGCAGCCTATAGATTTAGCCGCAGCAGTCGGCTGTATATACAGGCCTATACGGGCACACATGCCTTGTAAAACACCGACCGACCGAGAT	0.231429
1774	11	90.786	90999	C	C/T	64	ACGAGTTCTAATCAGGATGATGAGGTTGCACCTCCACATTCTTCGTTTAAAACCTGCTGCTGTCGCGACATACTGCAAGTCACATGATAT	0.227528
1775	12	0	74590	A/G	A	36	CTGCTGCTTTACTGACAGTTTTCATCATGTTCAACAGGAACATGGCTTCCAACTCACCTTAACTTCAAAAAACTTCACTTAAGTCTCATG	0.297297
1776	12	0.641	13696	A	A/G	27	AAGCGGATTGAGATTCAATTGCAGTGACATTCACTTTATGACAGAGTGATCCTGGTATTCACAACCGAGATCGGAAGAGCACACGTCTGA	0.245562
1777	12	1.273	129583	A/C	A	28	CAGCCTGCCAACACTGCATTCAGTCTCAAAGGCTATCATGATTCGTGACTGAGGTCTCCAGACAAGGAGCAGCAAAGCACACTATTCTAA	0.308571
1778	12	1.512	82718	C	C/T	6	CTCGGCGGCTCTAGGGGCTTGGGCTCTGTTGGTGTCATGGCCCTCAAGTACATGACTGAACAGATAATAATACTCATCCCCAGGCACAAC	0.25
1779	12	1.838	139135	C/T	C	65	GAGTAGTGGGCAGATGCTAACAGCCAGACTGCTGCTGGGCTGGCTTTTTCTTTTTTCCTCCAGCCCTGTCACTTATTGACACGCTGGGAC	0.299363
1780	12	2.391	69539	C	C/T	41	TTTGCTGTTTAATTAGATTAAAGCAGTTCAATCTGTTCAGCTCCTCTCCCACTGATGCAGACCCTCCACAATGACACTGTGAGTTCTGCT	0.253049
1781	12	2.399	61964	C/T	C	21	AGTGTTGGAACATACAGACACCAACAGAATGACCACACAGAACATCGGCATCGTGTTTGGGCCGACACTGATGCGCCCGAGATCGGAAGA	0.311047
1782	12	2.399	65482	G/T	T	66	GTGATGGATGTTTGCCCCCTCTCGCCTGGCAGTGTTACAGGGCCACCACACACCCAGCTCTAACGTCCCTTCATCGGCTTCAGCTAAGTG	0.308571
1783	12	2.961	36324	C/T	C/T	87	TAGTGAGGTATCTCCTCCTGTCCTCCTGTTTGATCTGTGGATCTCTACCTCAGGTACGACATTGCCCTGCTGCGTCTGTCCTCCGCTGCC	0.368263
1784	12	6.763	47414	T	C/T	35	CCCTGTGTGTCAGATCACTGTGAAAAAGGAAGTGTATATATAAATGAGCGTATGTTCACAAACACAGAGAGCACTGAACCTTGAAGAGTT	0.241071
1785	12	8.435	98542	C/T	C	43	AAACACGTGCACGTGCAGGTTCGTGTTTGTTGATGTGATGGCCGAGATTTTTCTTCTTCTGGCAGAGAGTGAAAAATCGATGGCATAGCT	0.305085
1786	12	10.187	129606	G	A/G	11	GAGAATCAGCGACACTGAGAAACACATTCACATAGAAACACCTGGTAGGATTAACCTGCAAACAGTTTAACAACATGTAAACAACTCCAG	0.217391
1787	12	10.623	140416	A	A/G	60	GAATCCAAACGCCTCCGTCACTGCTCTGTGCTTCAGTGACCTCTGGTTTAAACTGAGCCAACACTGGGATGGAAAGTTACATCACATGCT	0.220497
1788	12	11.421	128357	T	C/T	28	ACTGAGGAAGAACTTTGTGCACAAACGTAGAATAACTGATGCAACACATCCTGTCGTATAATGAAAACCTTACACTTTGTATCAGATATT	0.223602
1789	12	13.908	31918	A/G	A/G	4	ACCACAACAGGACTCATAGACTACGACCAGATGGATATGACGGCCAAGCTGTTCCGAGATCGGAAGAGCACACGTCTGAACTCCAGTCAC	0.388889
1790	12	17.356	23900	C	C/T	52	AGGCCCTCAGGCGTCATTACACTCTGAGAGCAACAGAGAACAATGGCTAGCCTTACTGTCTAGTGTAGTGGAAAATACTGGAAAATGATC	0.2
1791	12	17.356	27639	A/G	A	5	CTGCATCTGTGCAGTGGTACAGAGCAGGGAGCTGTCAGCTGATTGTGTTTGTGTCTGTAGGTGAGGTGGTCCGAGATCGGAAGAGCACAC	0.303371
1792	12	17.356	89869	C/T	T	39	CAGGTGCTCACATGCAGTTATTTCAGAGTGCAGTATTGTCTGTGTCTGTCATTACAGTAAGCCCTCTCCATTTGTTTCTGCTTCATAACA	0.305085
1793	12	17.356	121776	C/T	T	32	TCACAGTTTTACTCTCTGAGGACTCATCTCATTCTCACCTCCTCCACCTCATACTACTACTCCTGCTCCCTCGCTCTCCATCTGTTTTCC	0.302857
1794	12	17.391	41148	A/G	G	27	AGATCGTATGTGGGAACTCCTCACCAGGATTTGATTGTAATTTTTTACATCCTCAGCGGCATCGAGCCGAGATCGGAAGAGCACACGTCT	0.301242
1795	12	20.218	105367	G/T	T	72	AGACATTTGACCTGGGAATGAATGCAGACTGTGCCCTTTCCCACTGACGACAAAGACTACATGTTAGTGGGGTTTTTTGTCCGAGATCGG	0.308571
1796	12	21.648	63287	A/G	A	20	AGAGGGAGGTTTATGAGCTGCCACTGATGAAGCATGCTGGGATTCTGCACTTCCTGGGCACTGGGAGGGAACCGAGATCGGAAGAGCACA	0.30791
1797	12	22.422	78198	C	C/T	63	GTCGGTTCCCCTCTCGTCCTGATCTGTGAGGTGCTGGGGCTGCCGTCTGAAGTGAACTCAGGCCTGCTGGTTCAGTGGATGAAGAGAGGA	0.22067
1798	12	24.212	80035	C	A/C	39	CCTGTGGCGCCACAGGCCTCCCTGAGCCCACAGCTGCCCAGCTACAGCACCGACTTTACGCCCCTCAACCCGAGATCGGAAGAGCACACG	0.228571
1799	12	26.229	110415	T	A/T	80	AGGATGAGATTGGTTGGGTGAGTCTGAGAGTAAAAAGAGAATGATTTCACACATGCATGTAGAGAAGCTGTGTGTGTGCTGTGTACGCCG	0.224684
1801	12	28.739	27690	G	A/G	86	TAACTGGTCCTGATTCAGTTATTGTTCTGGGACTGATCCAATCAACAACAGAACATACAAAATATCAAATACATATACATTTACAGCATC	0.225714
1802	12	30.771	65748	C/T	T	37	AGCCGTCTAGGGAGCAAAGGTTCTTCCCATCCTCATCGCAGCTCACCTCCAGCCGTAGCCGAGATCGGAAGAGCACACGTCTGAACTCCA	0.303571
1803	12	30.982	18033	A/C	A	67	AGACATCGTCCTCTCACATGTTTTGGTGTCACACTGTCTCTCCATGCAGGACTGTATTTATCAGCTAAACCGAGATCGGAAGAGCACACG	0.299435
1804	12	31.475	139506	A	A/G	43	CAGGGGTCTGGGTGCTCCCTCCTTCAGTCACGACGCAGTCCCAAGTGTGTTCATCCACTTTGCGCTGTGCGGTTACTTTGGGTGCACAGT	0.224852
1805	12	32.48	61906	A/G	G	55	TGTCAAACTGAGCTGCTCCTAAATGAAGCCAGATGAGCGGAGCTGTCAGCTGTCACCCGAGATCGGAAGAGCACACGTCTGAACTCCAGT	0.300562
1806	12	33.312	82471	A/C	A	30	AGTTCATCACAGTGACAACACATCAGTGAATATTTCCAGTTGTATTTCACGCAGAGGTTTGACCATCGATCTCCCACAGGTCCACGCCGA	0.297619
1807	12	34.983	30178	C/T	C	51	AAAAGCTGCTGTGGGTGTGCTGGGTGGCAGCTACATCCCTCCACTACTTCCTCCATGCCCGCACCAAGCAAAAGGAGCACCCAGAGCCCC	0.299435
1808	12	35.915	102761	G/T	G	54	CACAGAACTAAATCCTAGTGTTACAGGTAATGGTAATGATCATTGTAAACCTGTTGGCTGCTTAATTACTTGGACAAGCAGGACAGAGGT	0.293413
1809	12	40.787	70955	T	C/T	26	GAGGTCAACATTTTAAAGCTGAAAATGAAGAGTTTGATCCGTGCTTTGTTGTTGAAATCGTGCGCTTTCATTTCTCCCGTAGGTGTGGTT	0.254601
1810	12	41.809	25381	C/T	C	64	AGTATCAGCACGGCAGAGTCATCGTTCAAATCAGAAACACTGAAACAACAGTGTTTTCTGTTCCCGTGTCTCCCTGAGGCAGTGTACTCT	0.3
1811	12	42.344	131448	T	C/T	22	TAACTCTCGTCTCTGCTTGCTTGCCTCTCGTCCAGGTACATTCTCTTACAGGATTAACAGCAGACTGTTCCCGAGATCGGAAGAGCACAC	0.248588
1812	12	44.322	130625	C/T	T	17	AAAGAAAAGGGAGTTACTGGTATGTCTGAGTGCTTGTGTGCATGCATGCTTGGGACACTTTGACAGTACACACTTTTCCAGTTGCAGCAT	0.294286
1813	12	45.262	43842	G	A/G	53	CGTGGCTCGCTGGATTTCTCTGACTATTGATTCCCATCTCCTGTGAGGCAGGGGGATCGATCAGTGGGATTTAGACATGGGGCCCACTCC	0.251497
1814	12	45.262	96576	G	C/G	13	CAGCTTTTCCCTGGCTTCTTTGGTGTCCAGGCCTGCGTAGAGCATCTGTCTCAGGGTGTCCATCTCTGGGCAAACGGGCCCCGACAGCCA	0.262048
1815	12	45.376	47690	A/G	G	25	CTGTTGCAGACGTACTCTGGTTGTGTAGGTGCCCTCGGCGTCGTCCTCCAGCACACGCGAAAGGCCGAAGTCGGACACTTTGCACTCCAG	0.288136
1816	12	47.283	13448	G	A/G	71	CCTCAAAGACCACCTGATGACCCCACAGTCTGTAATGTATGTCCAGTCCTATCCGTATCCTTTATCTTCCGACAAACAAGGGATCACGCC	0.241379
1817	12	47.774	69212	C	C/T	16	GCTATGTTTGTTTCACGACCACAGATCTCCCTTACACAAACAGTTTGGATGATTTAAGGCAATCTAAGTAAAATGGCCCCTATTGTTTCT	0.253289
1818	12	48.515	76528	C/T	C	25	TGAGTATTTCGAGTCGGTCTTCGGTCGCCAGACGGAGGGCGACGGCGACGCCAAGGAGCTGGAGATGCACACGATCAGCCCGAAAGTTTT	0.286932
1819	12	48.523	138535	A/C	A/C	35	CAGACCCAGTCAGCGCACTGCGCATCCGAAACCAACGCGGACCTCCTCTCAGAAAACAGGTCCGTAAACCTCACCCGAGATCGGAAGAGC	0.382857
1820	12	49.103	49698	C	C/T	74	CCCGCACGCATCCGCCACCAGTGAACCCAGGTCAGCCCTGCTCCTTCCATGTCGTTCGCCTGGTCGGAGACAGCGTCACCATCGAGGCGC	0.244382
1821	12	50.337	26095	A/C	A/C	68	TGTCCTCCAGCGCAGCCACAGGCCTACAGATAGTCCACCCTCACAGTATAAATGTAATTATTAACGCCTACCCCGAGATCGGAAGAGCAC	0.373529
1822	12	50.347	3242	T	C/T	67	GTGCAAAAACAAAACAACAATAATACAACAGGAAAATCATGAGAGAAACACAAACAACAATGTGCATGATGAGGCCAAGAGCCATAACCG	0.25
1823	12	50.347	66826	C	C/T	9	GAGTTTGGCTCTCTAGACCAGCTGGCAGCTTCTTTACCCTGTGGGGAGGCCAGGTCAAGACCAAGCGGGGCCATCAGCAAAGACAGCATT	0.24269
1824	12	50.837	56618	C/T	C	62	GTCCACCTCCAGTTCCAGCCCCAGCCTCGATCTCGGTCTCAGCCGCAGGACAAGTCGAAACCCAAGCACCGAGATCGGAAGAGCACACGT	0.29661
1825	12	51.531	68184	C/T	C	33	GAAATCATTTTAGCAGATGTTGATAAGCTGCTTGTTGTATTGTTTTAGTCAATGCGCTGGCTGGTACGTGCACACTGGAGTTTAATCAGT	0.29
1826	12	51.823	140070	A/G	A/G	7	ACATTTGAATGTTCTTGAAAGCTTCGTCTGTGAGCGGGACCATGTTAGAGAAAGGTTACCAGCCTGCTGCAAAAGACCGAGATCGGAAGA	0.374214
1827	12	52.518	126916	C/T	T	52	TCTCGCTGCTCCAGCTGAACTAATCCTCCTCATGTTCCACATCCTGTAAGTCGCTGATGTAGAAACATGGCTCCTCCCACTAGAGGTATC	0.292683
1828	12	52.92	7086	G	A/G	38	ACTTGTTCCTTTTTGTGTGTATGTAAGCATTTTGCTCGTGTTCCTGTTCATGGAGGCATGTCTGGAGAGAGCTGTGCCGAGCCAGTCAGC	0.240506
1829	12	52.92	55406	T	C/T	8	AGTCAGATATTACCTGAGCACATCACGCCAGCGAACACCCAGCACTGCCCGTACTTGACTGGGTAGCACTCAGTAAACCAGCGATAAAGG	0.241477
1830	12	52.92	98536	G	C/G	43	CTCCTGAGCTGTATCTGAATGACTGTAGACTTTGCACTTATAGCATGTTATGGTTTGGATGTTAATCCAATTTTATTGAAAGATCCGAGA	0.241176
1831	12	52.965	100695	G	C/G	22	TCTCTAGCTGTTGCCTTTAAAGAACCAAAGCTGAGGAGAGTTGCCCCATCGAGAAGGCAACGTCTCGCACTGTAACCCTGTGCTGTGAAG	0.240132
1832	12	54.234	13812	C	C/T	15	GGCTGCTCTGGCTCCGCCCTCGACGCCCTCAACACCATGGGACTGTGTCAAAACAAGGACACTGTCCGAGATCGGAAGAGCACACGTCTG	0.238764
1833	12	55.548	11592	C	A/C	48	CAGACCCCAGTGAATTATGGGATACACTCTTGGTACTGGGACAGACCCTTAAGTTATAGCCAGACTTTTAGCTGCCAGGAAACCAGAATC	0.227273
1834	12	56.695	63725	A/G	A	19	GTCACGATTGTGATTCTCGCAAAGAAGCTGGAGAAAGCGAAGGATGGGCTGCATGATGACGATCACAAAGCTCATCTCTCCTTCGTCCTG	0.292614
1835	12	56.863	52800	C	C/T	62	TTACAGAGTATTTATATTTTTCATTGCTGTATTAGAACACTTTGACCACCACTGCATCCAACTCAAAACCACATACGTCAACTACCTGCT	0.251613
1837	12	58.151	131042	C	C/G	87	CCTCTCATACGGCCGCAGAAGTTTTTTGCTCATATTCAGAGAGGTTTGGATACAGCGAGCGAGGGGGGGAAGAGACTGAGCGCTCTCTGC	0.236025
1838	12	58.177	101357	G	A/G	5	TACCGCACGGTTTTACACACTCTGAAAACCCAACATAGCCGAAATACTCTACATCCCGCCGAGATCGGAAGAGCACACGTCTGAACTCCA	0.241379
1839	12	58.177	132779	T	A/T	69	CATCTCACCTGCTGCTACGGAGACACAGATGTACAGGACCATGCCCGTCTTTACTACACCATCCTCACTACACTGTCCCGAGATCGGAAG	0.241573
1840	12	61.573	101922	A	T	9	ATACACACAAGCATATAGTATGTCTGCGCACACTCTTGCACACACACATACACATACACTCACAGAGGGCTACAGTTACTGTTTGTTTTC	0.237143
1841	12	62.26	7871	T	C	8	AGATCACTCTTCAAAACCCGCTGCCAGAGCCGCTGGAGAACTGCTGCTTCAGTATCGAGGGGGCCAACCTCACCGAGATCGGAAGAGCAC	0.215517
1842	12	64.807	17692	A	A/G	37	AGGTGAGCCTTAGGACAGAAACCAGGAAGGAAGGAAAAAGGGGGGGCGGCAATGAGAGTTACTGAGAGTCACAGCCGAGATCGGAAGAGC	0.241477
1843	12	64.807	31186	C	A/C	42	TGCAAAACAGTGCACACTGACGCTCCCTTGTCTGTGCATTCCTGTGTTTAACAAGCTCCTTTCTCAGCAGTGATGGGGTGTATTTTGAGT	0.248538
1844	12	64.807	88791	T	G/T	38	TCACAGCTCCTTGTTACTGATCACCACTGACTGATACTGAGTGGTGAAAATGGCTCCCAGCACAGGAAGAGTCCTTATATGGTGGCTGGT	0.247159
1845	12	64.807	107841	A/G	A/G	52	CAGTTTCAGGAACCAGTGGCCGTCTCTCCGACACAGTGTACCCCCTCCTCCGCTCTGGGGTACACTGCTGTTACTGCCATTCCCGCTCTC	0.383523
1846	12	64.807	115385	C	C/T	67	TGGTGAGAGGTGCCATATTGCTGCCTAGCTGAGTTGACTTTCTTGTGCTGTACAAGGTCAGTCAGACGTGAACTGGAGCAGTGGGCTCTG	0.244318
1847	12	64.807	123661	T	C/T	73	AAAGCTGACCTACAGCCAGGACACCCTTGGCAGCACCGACCTGCCCTTCAGCAGCGAGTCATTCATCTCCGCTGACTACACCGACACCGA	0.244966
1848	12	64.807	132201	C	C/T	60	TGCTGATGCAAATCCTGGTGATTGTTAGATAGTGGCATAACCACAAACTATTTTCCAGCCAATGTCACTTCTCACTTCCTGTGAGTGAAG	0.244318
1849	12	66.563	108243	C/T	T	57	CACGCACGTAAAGCAGTTGTACTGTGCTGAATCAGGCGCTGATAGAATAGGAATCTTAATATATCCAGTTTTAGTGTCTACAATTAGCGT	0.287879
1850	12	68.319	46369	A/G	A/G	75	GACCAGTCCAATAGGGTGGTGGCAAGGGGCCTGGAGGAGAGCTACCTGAACCGCTACCTGATCGATCACAGGCCAACCTGTGTGCTGTCA	0.389881
1851	12	70.607	86658	C/T	C/T	55	GTGCACGAGTGAGAAATGGCCTCAGTGTGATCCTGAGCGGATATGTGAGAATTGCGAGGGGAGAGAGAAAGAGAGACAGAGAGAGATAGA	0.388889
1852	12	71.289	29270	C	C/T	43	TCCAGAGGAGACACCATTCCAGATGACACACTGACAGGTCCTCAGGGTTTTAAGGCAGGTAAATCCCCGCAAAGGCTGTAGGACCGAGAT	0.242857
1853	12	71.84	131564	A/G	A/G	89	GAAAAGTGCTGCTCTTTAACAAAGGTCAAGGCTGCCAGGGTTACGTACGGGCCAAGTGAACGCATCTCAACATTCCAGCATTAGACATGG	0.395349
1854	12	72.867	110969	G	A/G	7	TATCTCGTCGACTGGGAGGGATACGATCCAGAGGAAAAGTCCTGGGTACCAGCTCAACACATCATGGACAAGCAGCTGATCACAGAGTTC	0.241573
1855	12	72.947	32425	A/C	A	48	GCCAAAAGATCTCTGCTGGATGTATGACGACTTGTGTACTTTGGCTGCGGCTTGTGGAAGATACCGAGATCGGAAGAGCACACGTCTGAA	0.292614
1856	12	73.895	11766	C	A/C	8	AGGCAGGCAAACCGCAGCACATACCCCCTGTCAACCCAGGTGCACAGCAAGCTCTGCCCTCTGCTGACAGACTGCAAAAACTACAGCTGA	0.242938
1857	12	73.895	73028	G	A/G	65	AACAGTAAGAGACTCCACCCCTCCTCTGCTCATGAATTCATACTGTACTGCACATAGACATACTGTACAAATGCACACACACACACAAGA	0.256494
1858	12	73.895	83552	G	C/G	84	AGAGCCGAGCGGCTGCTTCACATCGCTGTAACGGTCTGATAACTTTGGTTGGATGCAGCAGCCACGCACAGTTCCTCAGTACGGCTGTAG	0.242938
1859	12	73.895	106579	A/G	A/G	69	AAATGTAAATGAAGTTTTGTTGATTTTACAGTTCCAGACTTCCAGGAGCAGGACATTTTCCTGTGGAGGAAGGACACAGGGTTCGGCTTC	0.379518
1860	12	75.43	35398	G	A/G	23	TGAGAGTGGTGTTTGTGTTTGTGTGGTGGGGTTAGGCTGGGCGAGACAAAGGGAGCCCACAGCTCCGAGATCGGAAGAGCACACGTCTGA	0.241477
1861	12	76.582	47682	A/G	A/G	59	AGGGTCCAGAACTGTCCTTGACCACCCCAACAGAGATCAGCCATTCTCTGAGGGATGAGATCAGGATAAAAAGGAAAGATGATAATCTCT	0.385906
1862	12	78.66	99988	A	G	63	TTGATGATGATGTCTTCAGGCCTGATGCGACGTTTGAGCATGCCCATCTTGGGATGGTCTCCACGACCACGGAACAGCCCCGAGATCGGA	0.223164
1863	12	80.027	43900	G	A	48	GATAGATGATTGGCAGTGTGAAGTGGATTCCCGTTGGGGTCGAGGGCGGCAGCCACATCGTGGCAGGGTCCCAGCGCTCCCAGATCATTC	0.21875
1864	12	81.047	56924	G	A	41	TGCGCTCCCAAACAGCAATTAGCTAAACACTGATTTTTACGAACAAACTATTTTATTCAGTGTTCATACAGGTCTTAACCACCGAGATCG	0.215976
1866	12	85.729	116946	T	A	90	CTTAAACCAGATCAGTCTCAAACAGCAGCGGGAGCAGGAGCAGCAGGTCGGCGTGTTGTCGGTCGGATCTTAACAGCGACCAAAAACACT	0.214286
1867	12	87.178	120200	A/C	A	50	ACTTGGTGAGGTGGGGCTGAACTTTGAGCCCCACCTCATCGTTCCCCGAAACACCTACATCATCATCCCGAGATCGGAAGAGCACACGTC	0.27809
1868	12	89.198	124102	A	T	39	TAGCGGAAAAAAAACGCCGAAAAGGGACACGACGACATAGTATCAGCTTCTTCTCATCTCTCTGTCCCTCCGCTGTGTGTGTATTCACAG	0.235632
1869	12	93.787	96039	A/G	A	75	TGAACAAAACAGAGACCTAGGCAACTCGGATATATGTGTGCTTTCTTCTGTTTAACAGTTTAAATCTTCACCATGTTAAATTTAAGGTGA	0.265823
1871	12	100.158	89878	C	A/C	59	GGTTAACACCTCAGAGCCCTGGGTGTGAACCTCAGTTATGTGCATATCTGTGTTCAAACACCTCCCGAGATCGGAAGAGCACACGTCTGA	0.25
1872	12	100.862	77508	A/G	A/G	31	CCGGCTGACGCTCTGCGTCGCCGAGGAGACGGGCGTGACGAGCAGGTCCTTCTCCTTCAGGTAAACCCGTCCAGTCAGAGGCGTGGAGGG	0.381356
1873	12	100.862	140811	C/T	C	47	AAATGACAAACACAACACACACAACACACTCATGTCATGTTTCCGCTTCAAATCAGTGAGAAAGGAAAAGAGTGTGTCCTGACCTGTACG	0.25
1874	12	101.186	32368	A	T	66	TGGGGGAGTGGAGGGAGAGACATGTTCAAGGATGTAGGGAAGAAGGATCTGTACCTGATCTGTGTAAAAGTCCTCCATCTCCGAGATCGG	0.25
1875	12	101.511	55404	A/G	A/G	4	AGTGAGGTGAGCGTCGTGTACCTTGCAGCGGGATGCTGACCACGGTGGTCTGGGATCCCTGGCCTCCGATCTTCAGTGTGTTGCTTGAGC	0.376506
1876	12	104.895	39311	C	C/T	55	TCACAAACACTGAGGAGGATGTAGATTCATGTTTGAAGGCAAAGTAACCTACAGCTCAGGAGTGGTGGGATTTTGACATAAACACAGTTT	0.254601
1877	12	106.858	32866	C/T	C	66	GAAGAACATTTAGACTCTGACAGGGATTTTCCTCACAGTGAAGTTAAAGCCCTTCATCTTCATCATCTTCACAACAAACACCAGCCGAGA	0.241497
1878	12	106.858	113724	C/T	C	41	AGAAGTGGCGGGTAGAGCTCTCCTCTCCCTCCTGCTGCTCCGAGCAAGATGCCAGGAAACTAGAAATCAAGCAGCCGAGATCGGAAGAGC	0.252841
1879	12	109.047	110965	C	C/T	22	GCTGCCATGCAGACAACATCTCATTGAATTACTATAATGGGCTGGTAATGGGCCTCACTGAGTGGTTGAGGGTGATGAGGGACCGAGATC	0.248555
1880	12	112.204	137438	C	C/G	3	CTCTTTTACCTTTACTGGAAATATGGAAATACCGAGAATGTGCACACACGGTCTGGCAAAAGCTGAGCCGAGATCGGAAGAGCACACGTC	0.224551
1881	12	112.935	1351	G	A/G	22	GTGATCGCCGTGGTGATGGACGTGTTCACTGACGTGGACCTGATGTGCGATCTCATGGAGGCGTCCAACAAGCGCCGAGATCGGAAGAGC	0.235632
1882	12	114.258	109058	C/T	T	57	TTTTTGTACTCCACAGTACTGTATTACTTCTTGTCTGTGCTTACAGAGATGAGATGTACTACCGAGATCGGAAGAGCACACGTCTGAACT	0.248503
1883	12	114.607	32464	A	A/G	88	CTCCGACTGTGTGGAGCAGAACCAATCGAGCAACAATAACTCAGATCTGAGTGAATCATGTTAAAGCTGAATGAACTCTGGCTTAAAAGA	0.227273
1884	12	116.042	135202	C	A/C	88	TTATCTGGTCATGAACCAACCATTTTGACCTAATGATTGCGCTAGAGGAGACGTCAGAGGCTCACCAGAGTTATTTAGGAGTTTGGACAT	0.232353
1885	12	116.311	127755	A/G	A	65	AGCTGATGGCGTCTTACAGGAGCTGAGTGGAAGGTGATGAGGCCAAACCTCCGACACGGTCACAGCCAAAACACTCTTCAACAACAATCA	0.251445
1886	12	118.364	115720	C/T	T	51	CAGACATGCCCACTGGACTGAATGCTGCCAAGATGGAGGCGGGCATGCTGTGGACCGAGATCGGAAGAGCACACGTCTGAACTCCAGTCA	0.254237
1887	12	118.364	120915	C/T	T	61	AGACTGGATCCCTGTTCGTGACGCCTGTGCAGCATCTTTACACAACAGCCCGTGGTGCTGTTCGTTGCACGGGGGTCTGACTGGTGGTTT	0.252941
1888	12	120.81	127259	C/T	C/T	25	CTAACGCACACAACAACGTGTTCACAAATATGTGAGGAGCAGAGCCACAGGTATCAGCGCCCCCGCCCTCACCCTCCTCAGCCCCGAGAT	0.367647
1889	12	121.298	33336	A	A/C	29	CAGCAACATGTTCACATTCATGACTTTAACTCATATCTACACTGCCACGTTCTTTACAGCCTCACACAGCAACACACCGAGATCGGAAGA	0.247159
1890	12	121.966	79114	A/T	A	59	CTAAAGCTTTACCTTCAGTACATCCTCAATAATTCAAAGCCGCCCTCAGGTGTGCATCTGATTGTGCAGCGCTCCAAACGTCTGTCAGGT	0.257062
1891	12	124.08	125596	A/G	A	61	CTGTTAAATAAGGTATGGTCAAAGGTCAGGCAGCTAACAAATCATTCTGTGTTTTTATTTGTCTTCATCCAGGAACAGCCCTCTGAACCT	0.237654
1893	12	127.285	53603	G	A	56	AGTAAAAGCTCATTTGATTAGAGCAAGGGGCATATTTTGGGGTGGGAAAGCTGTAGATAGTAGATGAATCCACTCTAAGGGCCGAGATCG	0.254658
1894	12	129.55	29593	C	C/T	58	TCAAGCACACAACACTGACCACCCGCTCTGCTGACTGTCGACGCTGCCAAGACAAACCTCTGGAGAACAGACGAGCTTTAAAATAAACAC	0.238854
1895	12	132.43	58828	G	A/G	78	TGAGGGAAACTGATTCCCTGATTCAGAACAAACCAACCACAGGTCTGAGAACACCTTCTCATCTAAGAAAACCTTTTGCACTTGCGACAC	0.230539
1896	12	132.43	100679	G	A/G	5	CATCGGGAGAGCACTCACACGTCCTCAGGTAGATTCAGTCTCTTTAGAAACATTTCAACCCGAGATCGGAAGAGCACACGTCTGAACTCC	0.238764
1900	13	5.021	41010	G	A	46	TGATGAACGAGCTCAGTGAACGCACCGTGAGGCGTCGGCGTTAACGTGGACCAGAGTCTCTGCTCAAGGTTCGACTGATGCCCGACATCA	0.252809
1901	13	5.021	46512	T	A/T	12	CTGCTGAGGTCTGGAATGAAGCTGAGTGAGTCCGTGAATGTTCGAGCTTCTTACAAACAGATGGAACCATGAGAGAAAGTTTGAGGAGCG	0.274011
1902	13	5.021	62985	C/T	C/T	48	ATATCAGGATCACCTGAGGATCAGGCTCCAGGTGATCGACCTTCAGACGCTCAGCTGACGTGTGGATGTGGATGGTTTTTGTTTACTCAC	0.385802
1903	13	5.021	64822	C/T	T	31	AGTGACTGGCGGTGAATCAGCGCCACAAAGTTGTGTCAAGTTAACAAGAGTGAGTCAGTAAATTACCGAGATCGGAAGAGCACACGTCTG	0.247126
1904	13	5.021	95345	G/T	T	36	AACCAGTAGAAACACATGAGGTCCAGGAGACAACAGGCTGATACATTTCACGAGTTCCTCTTGAATTTCATCATTGGACAGAGAAGTGTC	0.243506
1905	13	5.021	120966	C/G	C	47	CACTGTCACAGTGTAGTTAATATCCAGTCTAAACTGTCTGAACATGCTTGTGTTGCATGTTTGTCAGTGTTGTGCACATTTCTGCATGCG	0.246951
1906	13	5.723	118495	A/G	A/G	76	GCCGACATGATCCATGCGGTGCAAGGTCGGCGTGAAAACCAGACGACTCTGAGGTCACTTTTATGTCTCGTGGTCGAGCGTGAGTTTGTT	0.384375
1907	13	6.401	78660	A	G	61	GTGATGCTGGTGCGGGTGGTGCTGGTGGTGCTGCTCGCCCAGCACGTGCCTCCAGCGGCCATACAGGAAGCTGTGCAGGATGTCCGAGGT	0.272472
1908	13	6.42	65814	C/T	C/T	2	TTGCCATAATGTCACTCTGGAAACATCAGACACAAATGATGATGTGTTGTTATGAATCTGAGTGAAATCATATGTCTGATGTTGTTGAAC	0.391892
1909	13	6.499	29159	A/G	A	19	GGGGAGAGGGAGGAAAACAAGAGAGACCTAGGTAAACACGAGTTTGTGCAGGAGAGGGAGGAGGCTAATACCCGAGATCGGAAGAGCACA	0.248538
1910	13	9.211	2384	C	C/T	63	AATATTTCAAACACGAAAAACCTGGAGATACGAGGTTTTCATCAGAGGGAGTGGTGGCAGTTCTGAGTGTTCAGTATTTATCAGGTTCAC	0.273649
1911	13	9.657	121703	A/G	A	45	AGTCGTAACTGTGACTGCAACTTCAGAACTTTGCAGCAACAATAGTAATTTTGCAAGGAAACGCAGCAGACGTAAAGTTGGCGTCTTGTT	0.245562
1912	13	10.58	3425	C	T	4	GTTCGGTTTCACCTCTCAAAGCTGAAACTCGACCCTCCTGCCCCTCACCTCTGCCCGCAAACCGAGATCGGAAGAGCACACGTCTGAACT	0.286517
1913	13	10.58	84768	G	A/G	55	GTTTCAGACCATGGCGATCATGTTGGCTGTGGATGTGTTGGGCTGCACAGGGACGACTGAGGAGCGAGCCGAGATCGGAAGAGCACACGT	0.284091
1914	13	12.815	73090	C/T	C/T	73	CTCTGTTATGATGCAGAACCACTGTATAATCTTACTATTTCTTTCTGGTTTAAGATTTTACTTAAACAACGCCGTCAGCAGTAAAAGTGA	0.373239
1915	13	13.096	122222	C	C/T	11	GATCCAGGACCATGGCGCGCTGCGGTCTGCTCGGTCTGTGTCGGTACGAAACCAACAAGCTGGTCCGAGATCGGAAGAGCACACGTCTGA	0.302857
1916	13	16.285	112192	C/T	T	43	AGCTGCTTCCACACTGACTCTCATTATATGTTTGTTCCTGTTTGCTCTATTGTCACTGTCTAATACACACTCTTCCTCTCTCCAACCCTC	0.245614
1917	13	19.424	47434	G	A/G	73	CAGTAGTACAGTAGCAGGACACCGTAATGACTGGGACTCCTATCTCTCCTTCACTGAAAGAGTGAACAGTCAGTTCAGCAGTGGAGTGAC	0.277457
1918	13	19.756	13267	G/T	G/T	42	CACTGTAAGCATCAGAAACCACTGTCCAATCACAGGTCTTGGCGTCTCCAGGTGGTGAACTCTGCACAGCGGTTTTTAATGCTGTTTTGA	0.374194
1919	13	21.325	25446	T	G/T	85	TTTATGGATGTGCAAACATTCCGCTCTTTATCTCTTTTTCTTCTTATCTGAGCCTGACCGTGACTCATATCATGCATCGGATATTTTGTG	0.293939
1920	13	23.514	141274	C/T	C	87	CTGAATCAGGTTCAAGTCTCTGTGGGTGAAGGAGGTTCTGGTTCATCCACTGATGAGTTCAGGGACTCCGCAGTGCCACCTGGTGACCAT	0.247093
1921	13	27.271	59660	G/T	G	22	GTGAAACTGTTCCTGAGCCGTTAACAGGTCTGGACCTGGACTGGGTCGAAGTCATGGCGTTGTTGACGTGCTGAACGTCTATGCACCTGA	0.247059
1922	13	27.271	140668	C/T	T	20	CCTGCGAGTCTACACATGACGTTACTGTATGTTAATGTAAACAGAGCAGCAGTAAAGCCGTCACAGTGGGTGACGACAGAGCCTGCCAGG	0.238235
1923	13	27.458	53311	A/G	A/G	64	ACAAACACTATCTATTCAGGGAAACTAGATAACACAACACAATGGGACCTGCATGATATCTGCATACAGGAGCTTTTACAAATCTGAGAT	0.369128
1924	13	28.909	26426	C	A	13	CGGTGGTGGGGGCTGGAAGAGGTGTTCGGGGGGCGTGTGGTGTCGTGGGTGGGGGTAGCGGTGCCGAGATCGGAAGAGCACACGTCTGAA	0.248408
1925	13	30.363	139122	A/G	G	69	AGGCTCCTCCTGATACTTCAGTTTCTCTTTGGCCCATAATTTGATAGTTTGTTGAAAGAAAATGGGCCAACGCCGAGATCGGAAGAGCAC	0.238255
1926	13	31.533	112391	C/T	C	41	AGTACAACACAGAGTTTTATAGTGGAGCCACTGAGCAGCTCCATCAGAGCAGTTATGTGCTGTGTTCACCGAGATCGGAAGAGCACACGT	0.248538
1927	13	31.744	44290	A/G	A	10	TTTGTTTGTACAGCTGTTATCTTTGCATCTGACGCGATAATAACAATAACACAGGCTCATTTTTCATCCAAAGCAGCACAGTGAAGGTGT	0.254491
1928	13	32.228	109356	C/T	T	26	ACTTACTGTGAGCACAGCTGTAAAATTTAACAACCTGTTTCATTTATTGCATCATATGGAGGTTTTCAGACTAAACGAGAGCCGAGATCG	0.253289
1929	13	32.692	54037	C/G	C	30	CATATTGGCTAACAGGGCAGCTGACAGCGGTTTCTTCCTGCCCAGCAGCTCTTGCGTCACTTCCGAGATCGGAAGAGCACACGTCTGAAC	0.248603
1930	13	32.692	95902	C/T	T	21	AGTTGCAGCTCCTCGTCTCTTTCAGCGTTATTACCATAATTTGTGGTGGGAAAGGAATCGCTCATCAATCAGAAGTGTTGGGAAAGTGAC	0.252907
1931	13	32.692	117905	A	G	52	TGCAAGCCGTCCTCACCTCGCAGCTGTTTATCATACCCCCTCCTCCTCCTCAACTACAAATCCTGAGGTACGCAGCCACCAAAAAAACCA	0.247059
1932	13	32.692	136647	A/G	G	14	AAGACGCTAACATGTAGAAAGTTTGATATTTTGGTCATTAATAGTAGAGTTAGCCTGTGGAGGGGAAGGAGGGGTGATGTGGCCGAGATC	0.24269
1933	13	33.561	46544	C	C/T	72	TCTAACCCAATTTGCATTTGTCCACGTCAAATAAATCCACCACTAAAGCATGGCTCTGAGGATGGCAACGTCTGTCAGTTTCAGTCCACC	0.283237
1934	13	33.747	61548	C/T	T	24	ATAAAAACCACGTCTCCTCTGTTTACTGCATGTGTTGATGAAGTGCTCCTGCTGCTCAGCTGTTTGAGAAATATGTGTTTATGGGTGTTC	0.247093
1935	13	33.964	111898	A	G	34	GCGCTTTTCTGAGGAAAGTGGGCTGAAGTTTCCACATGGTGACATGTGACAAACAGATTAGCTTCAGTCAGGTCATAGGCCATAGTCAGG	0.24183
1936	13	34.734	2105	G	A/G	67	CGGTGTTTTCTGCGAGAGCTGCGTGTCCAAGGAGCTGCCGTTACCTTCCTCCATCCTCCCAGAGACGGTGTGCACTGCCTGCTACACCCA	0.276536
1937	13	35.022	92768	C/T	C	28	CAAGGTGCGAGCGTTCCTGGACTTCTATGGGCTGCCGTACGAGATCGTGGAGGTGAACCCGAGATCGGAAGAGCACACGTCTGAACTCCA	0.252841
1938	13	35.361	140345	T	G/T	16	CCAGAGGAAGAATAATCGAAGGAGGAAGAGGATGATTTATCACATACAGAGTGGAAGGCGCACAGTGAGCCGAGGGATTCTTTGGTTTGT	0.284375
1939	13	36.189	30378	C/T	C	64	CAAAGGCTTTAGTATTTTAATGCTTAAAAAGAAACTTTTGCTTTACATCAACATTAACAAGTTTTCCCATGCGTCTCAGTATTCCTTTTG	0.240385
1940	13	37.356	45713	G	A	62	CTCATTGCCAAATCCCTGCTCCCACCTCACCAGCCAAGCCTGCGCTCAGATGAGCCGCAGAGCCACTTCTCAGCCAAATGTCACTCCGAG	0.251429
1941	13	37.356	47032	C/T	C	2	GTTTTCCTCCCGTCTCTCTCGCTCTCCTCCCTGTCTGGGTCGGGTTATGCTGCTCACAGCGGTGGGGTGAGGAGCAGAGACGTGGAGTCG	0.262346
1942	13	37.356	64241	A/G	A	9	CCTCAGAGAGAGTTAGAAGTCTGAAGAAAACGATGCAGGACTTAAATGTGCTGCAACGCGGAACTCCGAGATCGGAAGAGCACACGTCTG	0.244382
1943	13	39.116	1914	T	C	22	ATGACTTTGTTGATAAACTGTTTGGTCTATGGAAAGTCATAGAGAAAAGGAATGACTTCTACTTCGTCACTTTTCATCACTTTAAAGGCT	0.268987
1944	13	39.116	27394	G	A	14	GTGAGGAGCAGGTGTGGTGTGGCCAGATGATGGCAGAGAGACAGGTTAGTACAGCAGAGGCAGGCAGCAGCTGTGGACAAGGCAAAACAC	0.255682
1945	13	40.283	133909	A	G	22	CAACCCTCGGGCTCAGCACTCACACTATCACCTGCTCACGGTAAGTCAGCCTTCTCCCCTCAGCTAATGTCAGTGTCACGGCTACACTGA	0.251462
1946	13	42.938	133453	G	A	48	GACAAGGGGCTGTTGTTGCTCCCCCAGCTGGGGAAGATGCACAGTCTGTTCAAGGTGTCAGGCAGAGTGGGATCATGGCTGACCTGCTGG	0.243056
1947	13	45.483	19053	G	A/G	88	GTTTGAAGCAAATTACCCATGCTTATTTATTCTGCGATGTCGCCTCATAGAGCAACCAACCCCCTGGGTTTTCTCACAGGCCTGAGCGAG	0.292683
1948	13	46.549	57173	G	A	51	CGGCTCTGGCTCTGCTGTTCACGGTCGTTCTGAACGGGCGAGGTCAGCAGGCAGCGGACACACAGGTAACATTTACACACCTGACGACTC	0.253012
1949	13	51.851	18527	G	A/G	25	ACTGAGGACAGGCTCTGGTCTGATGGTCCTCAGTGTCTCTAACCTCCTGTACAGACACTGAGGGCTGATGGTGTCTGTCTGCTTTCTGTC	0.238764
1950	13	51.851	44540	G	A/G	68	TTTCCCACTATTGAAAAGAAACTGAAGTCACCAGAGATGGAAACATAGGCGGTGTTGTTGTACTGGGGCCCCTGGTCTGGCAGGGTCTGT	0.248344
1951	13	51.851	104436	G	A/G	8	CTACAACGTCTGACTGTCTTAATGAGACAGACCAATCAGCAAGCCGAACACATTAACATCCCATTGTTTGAACACCGAGATCGGAAGAGC	0.237143
1952	13	52.395	39791	C/T	C/T	21	CACAAGCTAAATGATATTCTCGGCAGTGTGAGGTGGGGGTTTGGAGGTTGGGTGTCCAGCCTTCAGGAATAAGACTAGATAATCCGAGAT	0.367978
1953	13	52.78	138764	C/T	T	5	AATATTTCTCCAAAGTGGAAAGCTGTGGTCTCTCTAGCCATTAAACTGTGGATCTCATGGGTTGCTTTTTCCAAGAAAATCGCATATTTA	0.257764
1954	13	53.955	118794	A	A/T	34	GAAGAACAACATCAGAACATTCAGCCATGAAACAGAACATTTACAATGCACTGAGAAATCCAGACGTTCACAATTTACACTCACCGAGAT	0.238506
1956	13	58.86	60730	C/G	C	36	GGGGTGTGACTGATCGGCCCGTAGCGGGCCAGGGGGTGGCTGAGAGGGGAGGGGGTATTTCAATGCGCTGTTGACGCGCACTCTGACTGC	0.261494
1958	13	60.9	34394	T	A	63	GAGGAAACATGAAGGACAGGGTCATCATGTCTCTCCTCAAGGCTTTGGGTTACCTTACCAATTTTTGTGCCAGAAGGCTGCCCGAGATCG	0.236994
1959	13	61.694	93792	G	A	71	GAGTACAGTTGTCCTGTTCTTGCTGCTGTATCCAGTTGGCTGTCATTTCACCTCCAATCATGTATGTTCAGTTGTGTTTGGCTTTACTGG	0.231928
1960	13	63.817	62917	A/G	A	71	CAGCAGAGAAGTGAACAAACACAGCTACTGACCTCGTCACAGACTTAGTGAGAATGGGATATTTCTTCAGGAGTATCAGATACTGCTGTA	0.277457
1962	13	64.258	93929	G	A	44	GTTTGGCGGGGCTCTGTGATACCTGAGGGACGGCCGCTGCGCTGTCCTCCGTGCTGAGTGAGCCGTCTGACAGGCCGAGATCGGAAGAGC	0.229167
1963	13	64.583	34316	C	T	24	ATGGGGCTCTGGCTGTTTTGTCACAAATTTGAATGATAATTGTGATGTGCAATGTTCACCTACCTTTGCATACGTCAATCGCACAGAACT	0.230303
1965	13	69.659	57219	A	T	40	ATCTTACCCAGGCAGAGGGGAGAAGTGGGAGATGGTGTAAGATTATCATGGTCGGGGTTGAGAACATCTGTAAGCTCTGATTGGACCGTC	0.230114
1966	13	71.952	43808	G	A/G	32	TGTAATTGAGGCTACAGCAAGCAGGGATGACGCTGACGTATCTGAAATACCTACTCGATACCCCGAGATCGGAAGAGCACACGTCTGAAC	0.240113
1967	13	71.952	124359	C	C/T	83	CGGCTTATTCCATCGCAGTGATTCTCTGAGTTCTTGCAACAAACTGCCTCCAGCTCAGCGATTCCCCGTTGCGAGCTCTCTCCTAGCGGA	0.242857
1968	13	73.324	139245	A	A/T	22	ACCAAGTATCTTAAAGCCTCAACAAACAAGATTTCCTCGGTCAGCAGTTGTTGGCATTTTGTAAATGTGAACCTTGATGACTGCTCGTCA	0.238994
1969	13	76.084	62234	A	A/T	50	AGCCTCTCGGTGACAAAAACGGATCATGGCTAAGCTAGCTTTCTCTCAGAGCTACAGAGCTGTATGGAGGTTGCAGGACTGGGTTATTTG	0.233533
1970	13	78.844	89673	T	G/T	19	CTGTAACTGCTACTGTACTCTATGTCCCTGACTGCTGAGTGTAATGAATATAATGTAAGTAATATTTGACACCAAGTTATCATTCTCCCC	0.240625
1971	13	78.844	98439	T	G/T	7	CCATAATCTGTCCTCATCAACGATGCTCCGATGCAGAGACGAGGTAGCAGGACTTGCTGGTGTAGGAGAAGCTGCCATTGAATTTAAGCT	0.238235
1972	13	79.178	14743	G	A/G	82	GTGAACAAATGCAGGCACAGGGAAAATAAAACTAGATGAAAGGGGAGGAACAAATAAAGGCATGTCAGTTTGTATTACTGTGGTCTACAC	0.236364
1973	13	80.172	51973	A/T	A/T	19	CAGTCCACAGATGTTGAATAGGCTCTTCTTCAGGATGCTCTGAAAACACAGGGTGAAGATGGAGATACAGGCCACGCACCCTAGCACTAA	0.369822
1974	13	80.244	105502	C	C/T	59	ATGTTCATGCTGTCAAGCGTGTAATTTAATTATGCAACTTGCTTATGCACATTAAATCCAACCTGTTTGTTTGTGTTGTATAGTTGACCA	0.235119
1975	13	82.653	127689	G	A/G	6	TTGACGCCCAGGTGCGCTGTGTTGGTGGTGGGCTGACGCAGCAGCCAGCCTCGCAGGTAAAGGATGCCACAGTCGCACACCCAGGGGTTA	0.234286
1976	13	85.063	16333	G	A/G	12	CAGAGGAGGTTGAGAGCGGCGAGGCGGACTTTGTCATCCGCAGACCCCAGAGCCAGCTGGAGGGTTTCAAGGGTGGAGCCGCCTCGCAGA	0.237143
1977	13	85.435	71191	C/T	T	12	TACACCATCAGCGGCAAGAAGGTTGAAGTGGCTGTGAAGCAGGTGATTGCAGGCCGAGATCGGAAGAGCACACGTCTGAACTCCAGTCAC	0.260606
1978	13	85.787	137515	C/T	C	82	CTGGCAGGCCTGGTGCCTCAGCATCACAGTAATTGTTAAAGACGAGACATGTTTCACTTAGTTTCACTCACTTTCTTCTGCCCAGACTTT	0.256024
1979	13	87.082	136186	C/T	C	86	AGCATGAAAGGCGGCAGCTACAGGCATCTGTGGCCGAACAAAGTCAGCGTGTCCAGGAAGAAACTCTGGAGAAACAGCAACTCACTGCCC	0.25731
1980	13	87.472	70243	A/G	A/G	32	AGTTTATACAACTGCACAGTTGCACAAGAGCAGGCCAATCAACGCGAAGATGCTGCGTGACGCAGTGACGAGCCCCGAGATCGGAAGAGC	0.368571
1981	13	87.472	70321	G	A/G	46	CTGGGACAGTTCGTTGTTCTTTTGCAGCAGAAACAAGTGCTGCTCGTCCTCCAGTGTCATCAATGTTTTTCTCAGCTGGTCGACCTGCTC	0.23743
1982	13	87.483	17916	G	A/G	58	CAGACTTATATATGTCGAGGCAGAAGAGGATATAGTCAGTACAGGGAAGTGAGGAATGCCCAGATTTACATGTGATGCCTCCTGCACTGC	0.24269
1983	13	87.899	56173	A/C	A/C	39	AAAATCCTGCACACGAGAGCAGCAGCAGCAAGGCAGAGCCGAGACACGAACCGAAGAGAACTGAGTCGAGCAGACAGAGGGCGGACAACA	0.371429
1984	13	87.907	19173	G	A	87	CCGCCACATTTCTCTTTGAAGCCCCGCGAGTGGCTGTCGACACCCATCAAACATGGCAACAGGAGCACGGCCTCCGACGCTGCACCGAGG	0.247159
1985	13	88.767	134270	G	A/G	6	GGTAAGTGTCACATGACCAAGACATGGCGTATACAACATAAATTATTCTGTCTGTCTGTATTTGTCTCAGAAGCTTAGGTTTTGTTGTGC	0.227273
1986	13	89.249	45393	C/T	T	64	AGCAATGGCTTTTTACCCGATCTGTTTTGACTGGTACTAATTCCTAATTTTCTGCCAATGTTACGCTGTCCGTCTCCCACGGGATGAAAT	0.259868
1987	13	91.313	82300	A/T	T	13	CCACGTGACTACTGCCTTCAGCTCAGACAGGGCTGGGGCTGGTGTGGACGGGTCCTCCTGGGCCTCCTCCCTGGAGCTATGCCTGTCAGA	0.251445
1988	13	92.446	127227	C/T	C	69	CACCAGACGGAGCTGGAGAACCAGATCGAATACAACAACCGACGCGAGCGCGAACTCCACCGCAAGCACGTGCTGGAGCTCCGAGATCGG	0.254237
1989	13	93.022	123780	C/G	C	44	GAAGGCATGCCACTGTCATCACCACCTGTGGTGAGGGAAATCTGTGTGTGTGTGTCTGTGTGGACTCATGAATGTCTGTCTGGGTCGCCT	0.255814
1990	14	0	62793	A/G	A/G	5	CCACGACAGCTCATTTACTCTTAGTGGTTAAAGTTCACACGCAGCATGACGTGAATATAGAACGTGAAAATGTGAGATACTCTCACACTA	0.375796
1991	14	0.304	31288	C/T	C/T	6	GGTGACGTGTGGGATGTCATCAGGAGGTGCAGCAGCTTTCCTTCTCTGGTTGAGAGTCATGTCCGTCTGGTCCATGTAAGTTTGAAGCGT	0.383721
1992	14	0.304	47904	A/G	A	49	TTCTCAGGTGAACCAGCAGGTGGAGCCTCTCACCTGTTTGAACACATCGTCAAAACTCGGCCTTTTACTCGGGTCCTCGTTCCAACACTC	0.241176
1993	14	0.454	141310	A/G	A/G	29	TCATGACCCGTCGGTTGGTGCTGATGGTACTGAGTCTCGGGCTCGTGCTGTTGGCGTGTTCCCGTAGCGGCGAGGCGCGTGTCAGGCTCA	0.38
1994	14	0.52	34958	C/T	C	58	GCGAGCATTAGGTACTTGAATTTGCTTCGGTTGGCCATGGCTAACCAGTGGAGGTCTTGTTCCCTTTTAGGCTGATCAAAGACCAGTTGT	0.246479
1995	14	0.587	31630	A/C	A/C	61	AGTCAGCCTCTCTCAGTCCACCTGTGGGGCGGAGCTTAGGTAGAAGTAACACTGGTAACACCGAGTTAACCACCAACATAAACTGCTCGG	0.376437
1996	14	0.933	72913	C/T	C/T	12	CATCTCGTCATTCACGAGCGAGGCCACACGGGAGAGAAACCGTACACATGCGACCAGTGTGGGAAAGGTTACTCCCGTCCGGCCGCTCTG	0.381098
1997	14	1.471	48977	A/G	A	59	ACGGATACGAGCCAACTCTGAAATAACAAATCTAACATCAGGGGACATCGTGACGAAAGTCAAATACCAGTTCTAAACAATCTTTAGCAT	0.24183
1998	14	2.009	28979	A/G	G	39	GTGAGCCTGTGGAGTACGTGCAGTGGGAAAAAGACGGGAAGCTGGTGCTGAGGATGACCGACTCAGGAGGCATCACACGCGGTGCAGAGT	0.240113
1999	14	2.009	53494	C/T	C/T	72	GCCACTGACAGAGCCTCCGTCATGGGCATGGTCGGGTGGTAGCCCCCCTTGGCGGACTCCATTTTGACGTACGGTTTGCCGAGATCGGAA	0.382184
2000	14	2.009	78826	C/G	G	7	TGCTTGCCAGTAAATCATAAAGCAGATTTTATGATACTTGTAGTAGCTGTTAAAAGACTTAGCTGGACTCGGCCCGAGATCGGAAGAGCA	0.236025
2001	14	2.009	123660	C/T	C/T	47	ACGTAAAGTCTTGTTCATAGCTCGGTTATGAAATCTTATCGGACCTCGGAGTGTGTCTCCTGCCGAGATCGGAAGAGCACACGTCTGAAC	0.374269
2002	14	5.16	104993	G	G/T	28	CTTTCCCTTCACTCACCGTGAACTCTCGGAGGTTTTCACACTTGTGCGTCTCCTCCCCGAGATCGGAAGAGCACACGTCTGAACTCCAGT	0.244382
2003	14	5.459	95839	T	C/T	10	GTCCTGTGGTTTGTTTGGCAGAGGTTTAGAATGACTGCTGGCTCCTCTCCTCCTCTTCCTCAGCCCACCATGGGTGTTGTAGGTTGGCGG	0.251534
2004	14	6.677	50361	A/G	G	22	GGGGAAAATACTTCTCACTGGAGTCTTGATTTCCTGGAGAGATTTCCCCCGAGTTTCAACACCAGTACTGGGAAAGAGAGAGAGCCAGGG	0.240741
2005	14	6.677	129781	A/G	A/G	15	GTAAGCACCCTCGCGCTCTGGGGTTAGGAGGGAGGGAGGAGGGGGACTTGGTCCTGGTCAGCGCCCGAGATCGGAAGAGCACACGTCTGA	0.373596
2006	14	7.531	55385	G	A/G	30	AGCAGGCCCGTAACCACGGCGTCACTGTCGACATGGTGATTGTCGCCGAGGACTGCGCCTTTGACCGACCCAGTAAGGCCGAGATCGGAA	0.257143
2007	14	8.252	71040	G/T	G/T	59	CTGTGACATCTGTTCTTATTGCACCTTCAGCCATTTTGGTTTTCTGGTTCCTGAAGAATAGAAGGTGCTGTGGCCGACACCGAGATCGGA	0.376437
2008	14	9.199	42824	C/T	C/T	20	TTACAAGGAACTGTAAAAGTGGCGTGTTTACCTCTGAGAGAGAAGGGGTGAAATTCATTAAACATCTTTTGTTGACGGTAAAAAAGGCAC	0.383871
2009	14	10.058	30108	G	A	57	ATCGATGGGCCTCCATCTTTAGGCTGCTCCAAGATCTTCTTCATTGAATGTCTGCCGTGGGATGGAGTCAGAGGGAAGAGTGTGGAGGTA	0.282609
2010	14	10.283	137458	G	A/G	48	ATGACCTCGAGTGACCTCGTGGCACCTTAACAGCCATGTGCAAAGACGTTTCGCGGGGGAAGAAGTCGAGCGAGGTGCAAAGCGTGGACT	0.261765
2011	14	10.899	100773	G	A/G	57	CCACTTCCTGTCCTGCCCCTCGCTGCCGTCAGAGATGTGTCGGCTCCCAGAGTCACGGGCTCAATCACCGAGATCGGAAGAGCACACGTC	0.251412
2012	14	20.666	86941	A	G	38	AAATGATGCCATCAAATCAACAGGGCTGAAGTCTTAAAGATTATAACTCCCAGTAAATGTCAGTGCGTTCATTATTGGGGTACTCCGAGA	0.255882
2013	14	25.134	51514	A/G	A/G	11	AACCTGTTCAGCTGCTTCCCATGCACTCTACACACAGAGTCCTCCATGTTCTTCACCACACTGATCAGAAGATGGCGCCCAAGAGCTTCG	0.369822
2014	14	26.149	8515	G	A/G	37	CTGCCATCATCTTTTTTGTGGTCCTTGATCCTATTCGCTTTTAAACTCATTCACCTATCTTCCTCTTTGCAACTCATTTTCCCACTGTCT	0.259494
2015	14	27.148	13857	G	C/G	44	TGCATGGACATGCAGGACGGCTAGTGTTCGGCACATTGAAGGGGAGGCCGTGTGTTTGCATGCAGGGCCGCTTCCACCTGTATGAGGGCT	0.261494
2016	14	28.034	128111	G	A	55	AGCCCTCTTCATCGCGGCTTCGTCGAAGGAGACCGTTTGCCCGTTCTTCACCTTGATGGACGCCGACTGGAAGGGGAAGGTGTTGGGGTT	0.266854
2017	14	29.183	104791	C	C/T	25	GAACAGCTACAACAGCATCGCCAGCGCCAGCAGCGACGAGGAGCTGCTGGATGGAGCCGAGATCGGAAGAGCACACGTCTGAACTCCAGT	0.258621
2018	14	29.183	111819	C/T	C/T	32	GTCTTTATCAGCACTAAAACCTCCTGTTCCTTGTCCTCAGGTACCGTCGGGCTTGTTCATCCCCAGCATGGCCATCGGGGCGATCGCAGG	0.372093
2019	14	29.717	110640	T	A	56	AAGTGCATCTTTGATGAGGTTCAGGCTCAGGTCAGAGCGGTCAGAGCTGCACCCATCCACCCAGACAGCCCACCCAACGAGCCCAGACTC	0.263006
2021	14	34.098	88625	T	G	67	CGGCGCTTCGGTGGGTAATCGCCACTTCGGTGACGCGCAACTTTTTACATCTCAGCAAAAGCTGCTTCTCTTCCACTCTGCCTGTCGGCC	0.264368
2022	14	35.603	138898	A/G	A	42	TACCACTCTTCCAAGATGTGTGTGTCCAGCCCCGCCTCCACGGCTGCATCCAAGATCATCTCAAACTCCGCTGATTCCACTTCCCCCGAG	0.234104
2023	14	35.957	2307	T	C	43	CTCATGTCTTCATTTGTTGCGTTCACTACAATTAGAAATTAATAGATGAAGATGAATTTCCGAGATCGGAAGAGCACACGTCTGAACTCC	0.282051
2024	14	43.459	100242	T	C	40	TTTACAACATGTAAGACATGGTGTAGACACACACACACATACACTGTCCTACATCAACATCAACATTCAGCATTATTCCTTAGTAGCACT	0.273256
2026	14	50.931	77637	G/T	G	60	TTACCATCATCTATTTGTGCAGCACATTCACATTAAAAGTTATTATGTAGTGTCATACATAAGAACCAACAAACCGAGATCGGAAGAGCA	0.219178
2027	14	52.104	52035	T	C	79	GATTATGTTAGCATTGGCAATTTAGCTCACCTGTGACATCCAAAGCCAAGGCAGTTTCTGCCTCTGTCTGTTCTGTTGTGGCACGTCTTG	0.270701
2029	14	59.509	52356	C/T	C	11	CTACAGTGAGTCTTTAAGCTCTGTTACAGCATTCATCCTGTGTAAAAGATGACCCGAGATCGGAAGAGCACACGTCTGAACTCCAGTCAC	0.252874
2030	14	60.185	85974	C/T	C/T	89	TTATGGATTAGTCTCTTCCATCTATTGACTACTGGCAAAGCTGAAGGCTGGGGAGAGGCTGATAAAAGACACCTGAGTATGTGTGGCACG	0.365385
2031	14	60.836	105267	A/G	A/G	57	GGCAAGCGTTTATCTGCACAGCCCTGACAGTCGCCCAGCTGTGTGTCAAATGAGCCACATGTATGTGTCTTATGTGAAAATGTGCATTTC	0.365625
2032	14	60.836	125937	C	A/C	35	AGAGCGACAGGAGAGGAGGAGAGAGAGACCAAAACTTTAGTGGAACATGTTGAGTTAGTGACTGTATGTATGGGATATGAATACGTACAG	0.241379
2033	14	60.836	138000	A	A/G	18	GATGGTCATGGATTGTAAGTCTGAGTTTGGAGCATGAATGCTAACTCACTCACCATCATCTTTGCAGTTCCTTCGAGAAGCTTTCAACCG	0.242938
2034	14	61.855	15733	T	G/T	3	GCTAACCTTAATGGAAGATTCTTACCCAGTCCTCTGCCCATGACCCTGTTCATCTCCCCGAGATCGGAAGAGCACACGTCTGAACTCCAG	0.245665
2035	14	62.86	34147	G	A/G	20	TTTCACCAGGTCGCTAATCGTCCAACTACAGCAACCAAAAAAAGCATAACTTGTCCCTGCTTGACAGTGACCATGGCAACCTGCTTCCAG	0.244382
2036	14	62.86	59281	A	A/G	77	AACTATGCATAACAAGACACGTGAATGTGCATATGACTGAACAATGAGACAGATCATGTCCTATGCAAAGTAAGGGAGCAAGACCAACAG	0.251462
2037	14	63.533	55209	T	C/T	25	GTGTTTGTGTGAGATTGCAGCTGGTTTCCCCTTTTTACTGCGATAATGAAAGAAAACAGCTTGACAGGTTTTGGAGCTGAGGGGCACCGA	0.244048
2038	14	64.886	73523	T	C/T	26	CGGCAGCAGGGTGTCTGACGTGAGCTCACATGATTAAGAGTGAACAGTCGAGCGGCGTTAGCACCAACATCTGCCGAGCCGAGATCGGAA	0.247191
2039	14	66.24	8752	G	C/G	65	GGGCTGTTATATCATCCTATGCAATCCCAGAGTTCAGCGTGTTTTTTGAGACCTTCTACATTCCGTGTGCTTGTGTTGTAGCTATCATTT	0.246988
2040	14	68.282	48816	G	A/G	54	CAGCAGCCACAGGAGCAGGCAGATAGACATTTTCCCATCGTCTCCCAGAGTCCGTCTGTGGCTCCAGAGAAGCAGCCACAGAAGAAACAG	0.248571
2041	14	68.372	81779	A/G	A/G	40	AACACACACACAGACAATACGTTTACTATATCTGTTACAATATTCACATCATCAACTGATAACTCATGACCTGCTGAAAACATGGAGAAA	0.362416
2042	14	74.215	10453	T	C/T	20	CCTGTCCTGGATCATCTGCTGAACATCGACCTCCATCCTTTTCACCTGAGCCTGAACATCATAACAGGAATCAAAAACAAAACTCGAATC	0.25
2043	14	78.561	109631	C/G	C/G	68	GTGTGTTTCTGTCTGACCTTACGTGACCTTTGTGAGTTCAGGATGAACAGGCTCTCGGCTCTGTTTGGGTGTGATGCTGACTGTGGAGAC	0.375817
2044	14	79.584	965	A	A/G	3	TTATATATGCATCCCTGCATATGACTTTCACTGAGTTCTGTTATAACACATTGGTTCCATTCTGGACATGGACTTACTTAATCAAGGGAA	0.248447
2045	14	79.584	44820	C	C/T	22	GAAGTGTGGTCGCCTTGCTGACGTAACAGAAATAGCTGAGAGCTCATATCAGTCTTAGAGTAAAGCACTTTCAGGGGGCCGAGATCGGAA	0.238411
2046	14	79.584	82479	A/G	A/G	61	TTCAAGCAATGATACCATCAGTGGGTATGTCATGCTCTACAAGTTGGAAGGAGAGGATGTACAATGCCCTCCATTGATGACACATCCTTG	0.375
2047	14	80.146	134137	G	G/T	7	ATTTATGAGAATCAACCGCAAATGGAAACACACAGGGGGGTGAGATCCGTATCTCAAAGTCCACCAGGAGCCTTACCGAGATCGGAAGAG	0.244186
2049	15	0	103255	A/C	A/C	31	CTGTCTGAGAGCAACAATAACAAGCTCTAACCAACAACTTAACCGCGGCTTCAACCATACCTGACAGCGCTGGAGATCGCCAACTTTCAT	0.351515
2050	15	0.489	21628	C	C/G	16	CAGTAGGGGGTTCAACGCTTTGCACATGGGCACATCTGCTCAAGTTGTGGAGGAACCGAGATCGGAAGAGCACACGTCTGAACTCCAGTC	0.245763
2051	15	13.255	32552	A/G	A/G	12	ACCATGGCGGCAAATGATTTTACCAAGGGGGAACATGTAGATAGTGAAGATGAGGGGGCCGAGATCGGAAGAGCACACGTCTGAACTCCA	0.354037
2053	15	14.983	76291	A/G	A	48	TGCTTCCTCTTTACCTGTCAGCAGGTTTGATGAACATTACGTCCACAGACGCATAGTTCATTAGACGTTAAACTAGCGGCTGTTCTCTGT	0.231429
2054	15	17.019	114755	C/G	C	14	ACAAAAGCCAGATGAGCAGAGGAGAAAGGGGGGGACCTACCTTGTCTACAGGAGCTGCCTGAGTCCAGATCCACAGCCGCAGTGCTCCTT	0.223164
2055	15	20.504	59539	A/G	A/G	35	ACTGTGTGTAGATACCAGCAGGAACAATAACAAAAGGACCACTGACACAAACAGCAGTGGTATCCTTTAATGAAAACGTTCAACTGTCCT	0.357595
2056	15	22.555	29312	C/G	C/G	63	CTGGAGCTGCCAGGCAGCCCATAATCAACTCTGCCATCTACTTTTCCTGTACTGTACATTTGGTCTCCAGCATTAAAGTTGTGGATGAGC	0.350932
2057	15	26.971	63073	C/T	C/T	76	TAGTGCAGTGGTAGTTGATGGGGTGTTATATTGCAGAGAACGGGATCACAGAGGGTATAGAGTGACCTCACCATCCATACATGTCTCACC	0.345714
2061	15	35.045	81413	A/G	A/G	7	AGACAGGCCAAGCCATGAAGGCTGGTTGACAACACTTACCAACTGATTCATTCACGAAGACATTTCGAGGTTCCTCAACTGCTCATCTAT	0.349359
2062	15	35.61	81879	A/G	A	59	TAGGAGCTGTGCTCACCGCGCAGCACAGGCAGGCTGTCGAAGGTGACGCTCTTGGAGGGGCTGGTGGTGTAGTGGTTAATGGCACTGAAG	0.22905
2063	15	36.175	109216	A/G	A/G	77	GGTGCAGACCTCTTACATTGCTGTCACTCTGATTAATATGTACAACACATGACTGATCTGATTGTCCTTTAAGTTGAGGTGACACTTTGT	0.351852
2064	15	36.456	59761	A/T	T	88	TCCTCGCTACGCAACATCAGGAACATACCAGTAACAGCTCTGAACAATGGCCTCCTTCACTTCATGTCTGTGACCATTTACCCCTTTAAT	0.226115
2065	15	36.456	74321	C/T	C/T	71	CCAAACAGGAGTTTGCAGCATCCTGTCGAACAAGCAGCCAGAGACCAGCACCAGGAGGCGCAGCAGACGTTCACGTGGGAGCTACACAGC	0.359195
2067	15	49.411	136981	C/T	C	31	CACGCAAGGCGCTTAGAGGCACCCACCACTTCTCATCTTTTAACCTGGAATTTCACATCTAAAAATACTAGTAAAAGCCGAGATCGGAAG	0.242775
2068	15	51.916	78474	C/T	C/T	78	GCTGCACAGGGCTGACACATGTGTATAAACAACCTCTTCCTCTGACTCCATCTGACTGAAACTTGTACATATCCTCTCTGTTTACAAACC	0.478395
2069	15	53.624	136676	C/G	C/G	71	ACAGCGCCTCCTGCCAGCAGAGGCTGAGTGTACCAGTATACTGTGAGAGAGAGAGAAACGGTGAGAGAAAGAGGAGGAGGGGAAAAAGAA	0.356322
2070	15	55.374	94980	C/T	C	16	CTGAACACTGTTGTCTCCCAGAGTATCCTCTCTCTCTACACTGTCACTGTAAAAGAACCCGAGATCGGAAGAGCACACGTCTGAACTCCA	0.244253
2071	15	55.393	70329	G	A/G	56	AAATGGTGCTGGGCCTCGGGGAAGGCTGCTTCTCCAGCGCCTACTACTGTACCTCGTCCATGCTGGAGGCCCTGATTAGTAGCTGCCATA	0.244382
2072	15	55.393	137356	G	A/G	87	CAGCGCCCCTCCTCCTCTCGGCTCTGGGTCAGTCGTCTTAGCCAATCCCCGCGCGCAGCAGCCTGGGTCTGGGTCTGGCCACGCCCGCTA	0.241573
2073	15	56.309	75011	C	A/C	76	TAACTGATGTTTCTTGTTTACTCGTCCTCTTCAACAGGTGAAGTTGGTGCGTCTGGTGGGCATCATGCTGATCTTCTACGTGAAGAAGGA	0.244186
2074	15	56.318	109325	C	C/T	59	AGAATTGATGTGCACTGGATTCACTTTGAGGCAATGATGCAGAGGAAGCAGGTGGAATCAAGAGGAACAGCAGTCATGTTTCCGAGATCG	0.241477
2075	15	56.318	125837	G/T	G/T	20	CTTTTCTCCATTGGATTCAGAAGGTGTCATTTGAGGTCAAAAAGGCCACACTAGTTCATGCTCCGAGATCGGAAGAGCACACGTCTGAAC	0.353107
2076	15	57.029	90791	G	A	70	CTATGAGAGCCAAGAGGCTCCTGAAGTCATCAGGGTGAGGGGACACGTAGAGAGTGGCCATCTCTGGTGGAGGAACAAACATGTTGTACA	0.251479
2077	15	57.805	84064	A/C	A/C	53	TCTATTCAATGATCTCTTAACTCCCAGATCAATCCCAACCCCTCTATGTTTAACTCCATTAGGACAATGACCTTTGACCTGGCCTCACTG	0.352201
2078	15	57.921	124708	G	C	11	TCCTGAGGAGGTGGCTTTGAGCAGGATGGAGAGCTAGTTAGAGAGAGAAATGAACCAGAGGAACCAGAAAGGTGTAGCCTCAGAGGAGAC	0.25
2079	15	62.412	70244	G/T	T	56	TACGTCATCAGGAGCGGGCTGTCCAGCTGCAATTTCAGCCAATAACCTTTGAAATGATATGTGCGTTGGCCAATCAATGCACGAGTCACT	0.26257
2080	15	63.693	13425	A/G	A	46	CATATTTCATAATGCAACATAGGATGGTGTTTCGTGGATTTAGGTGTGATTGATCGATCATAATTATTGCCAATATTGCCGATAGTTAGA	0.264516
2081	15	63.705	75582	G	C/G	31	CCCCTCGAACCCCTCCAGCCCCAAAAACCAGGCAGCCGAAGCTGAGGCCAGGGAAGGAGCACCGAGTGGGGAGAACACCGAGATCGGAAG	0.258523
2082	15	64.356	122528	A/C	A	39	AAGTACTATGAGTTCAACTCTGTCAGCTACGACCTGACCGAGTGTAACAGTGACTGCCGTGTTGACCACGTGTGTGCAGCCAGAGAGGTG	0.254658
2083	15	66.236	20186	A/C	C	71	AGCAGTGAGAGAGTGAGACCCTGGTTGTAGTGTGCAAGGATTTTGGCTGAGGTATGATTTTATGGTTGTGCAGGTGTGCTTGTGTTTTTG	0.254658
2084	15	67.327	30021	A/G	G	8	CTCCAGAGGTGGTAGAGGATGAAGCCTGGCTGGTTGTTGTGCCCCCAGTGGTGGTGATGGGGGGCAGGCTGGTAGAGGCTGCTGTTGTTC	0.261236
2085	15	67.327	43464	A/G	A	12	TGCACGGTGTCAGAGATATACAAGTCCTGACAAAGCGTAATGTAGACAGGGACCCCGCTGTAACCCTCCATGAATTCTTGGTCACTTGAC	0.261236
2086	15	67.327	106258	C/T	T	65	GAGGAAGGGGTGAGAGAGAAGACAGAGGGAACTGTCAATCATGCAAAGCAGTGCACAACCAGCACGTAGCCGAGATCGGAAGAGCACACG	0.264368
2087	15	67.327	114360	C/T	T	55	AAATGCGGGACAACATTTATGTCAAAGAGTACTTCTTCTCTCTCCCTGTGTCTGCCTGCCAGCAGCAGCAGCTGCAAATGGACCCGAGAT	0.259887
2088	15	67.327	122381	C/T	C	51	TTACTACAAAGGCTGTGTAAGATTGGGTGGTGTAAAACGTCTACAGAGGACTTAACCCCGAGATCGGAAGAGCACACGTCTGAACTCCAG	0.264535
2089	15	67.867	46626	C	T	16	GACACCCACCAGGCTCGTGGTTGTTGGGACCACAGAATCAGTTTCTACAGTTTCTATGCCTACATTCTCATTTTGCATTTGAAAGTAAAC	0.233974
2090	15	68.408	55439	C/G	C	77	TTTTGCATTTTAGTTAATATTAACCAACTGGTGTCAGCTCATTGCGCAGTATAGAATAGGTGAGAAGTGTGTCACAGTGTGGGCTGAAAC	0.267081
2091	15	68.43	63128	A	A/C	82	AAGCAGAGTAACAGCAGCCTGATATCAGCTCCTGTTGAGTCTGATTACAACCATCCAGAGAGAAAAGAGAGAGAGAGAGAGAGAGAGAGA	0.260479
2092	15	68.949	63618	C/T	T	23	GGTTTAAACATCCAATCCATCACGGCCATGGTGCTCTTTCTTTCGCCTCCCACTCAGCTCTATCCATCTCTTCCTCCTAACCGAGATCGG	0.265537
2093	15	69.321	139323	G/T	G	62	CACTAAAGTCTAAGCATGTGTGGATGTCAAGAAGAAAACTCACAAAGGAGGCACCAGCAGATGCCGAGATCGGAAGAGCACACGTCTGAA	0.27193
2094	15	69.488	31805	C/T	T	56	TGAAGCCTCCACGCTCCTCTGCTGTCCCCATCCACACTCCAGCAGCATCTGGATCCGATCAGTGCATCGGCCCAAGAGAGCATCCCGAGA	0.266854
2095	15	69.488	32699	C/T	T	20	ATACACACTCTCTGATAAACTCCATATGATCTTCTGAACTGGATGATGAATATAGAGGTAGAAAAGAGGAACTACTCAAGTTCTTTCTAA	0.260135
[truncated: 854 more rows]

## Sheet: SSR
Supplementary Data S1 SNP markers and stacks, SSR markers and primers, minor allele frequenc and their position in the linkage map of Asian seabass
Number	Group	Position	Locus	Motif	Primer (5' - 3', forward)	Primer (5' - 3', reverse)	PCR Tm (°C)	Minor Allele Frequency (MAF)
4	1	10.392	LcaTe0503	(CTGT)7	AGAGGGAGTTTCTTCATCTACTGC	AACAGGGTTTAATGAGACACGAT	55	0.25419
13	1	37.633	Lca704	(AAC)7	ACTTCAGCCTCTGCTCTGTCTG	TCTGGGCAACAATGGAACAT	55	0.251397
15	1	40.473	LcaTe0382	(GACA)5	CAGAGGCGAGTAGCAGGGTAAA	GTGTTCAGGTCCGTCTGCTCTC	55	0.241573
16	1	40.72	LcaTe0475	(TG)9	ATCCGAGGAGGAGTTACAATGACA	TGTTCCGTGGGTTTTTAAGAGATT	55	0.245763
48	1	72.833	Lca111	(CAA)6	CCACTTCATGCTGTGTTGTTAATAAAG	CAAAACGCTCAATCCATAGATAAATAC	55	0.335196
49	1	75.714	LcaTe0246	(ATCT)10	ATCCCAAAAGCATTATTA	CAGGGATGATTTAAGTAA	55	0.213483
54	1	79.128	LcaB003	(GT)14	CCTCATACTTGCATCAACATAATA	ATCAAAACCGGCTTCATCT	55	0.240223
76	1	92.873	Lca184	(GA)14	CGTTTGTTGACCGGAGTCCTAC	GGGGCCGTATGCGTCTTG	55	0.212291
77	1	94.719	Lca840	(GACA)5	AAGCACTTCCTCCACGCACTCA	CAACGGGGCGAGGACTTAGC	55	0.35119
78	1	100.26	Lca1003	(CA)14(TA)2 (CA)5	ACACTTGGCCTCAGGATTCTGTA	GCCCACCATAGCCCATCATA	53	0.216292
119	1	141.407	Lca582	(CA)10	CTTGGCTCCACAATGTTGGCTAAT	GATGGCAGCGCTCGTATCTGG	55	0.206215
151	2	37.304	LcaE186	(CA)7	AGGGCCTTCATCGTGCCAACT	CCGGGGATCAAAGGCGAATAA	56.1	0.239645
152	2	41.109	Lca825	(TG)5CG(TGTC)4	AAACACATGCATGGTAGCCTGAGG	GTTGTGCTGCTGCCGCTGAG	55	0.399441
153	2	43.485	LcaTe0360	(GATG)7	AAAGCTACAGGACGGTCCATTACA	CTGTCTACTGGCAGCATTGGTTTC	55	0.242938
163	2	56.826	Lca064	(AC)21	AGGCATATGCACCTCACAAGAGTG	CCCACGGTTTATTTATCTGTCATTATC	55	0.388268
164	2	59.133	Lca016	N.A.	N.A.	N.A.	55	0.24581
208	2	83.19	LcaTe0533	(TG)10	CAGCCAAAGAATGATTAAAAGTGA	AGGCCTTATGACCAAGTCTGAGTA	55	0.238764
209	2	85.206	LcaTe0359	(GTCT)7	AGGCTCAGACTGGATGTTACCAAC	TAATGGCAGCCACATACAGGATG	55	0.243017
227	2	103.917	Lca243	(CA)8	AGGAGAGGAGGGCTGGAGTC	AAGGCCTGTTTGTGGGTTCA	54.1	0.379213
254	2	127.604	LcaTe0595	(GT)9	ACAGGGGTTGACCCAGAGTTGA	GCGTGCGCAGCTTGTGAAT	55	0.357542
274	3	21.981	LcaE236	(CA)9	TTCGCAGAATAAACACCAAACAG	GAGGGAGGAGGACAGAAGTGG	53.5	0.238764
362	3	69.188	Lca956	(CA)11	GCACCACGCCTAGTTATACACAAA	TGAAGGTGGCACAGACATAAATG	52.5	0.233146
363	3	69.807	LcaRTP3	(GT)19TT(TG)5	GCTCCGGCTGATCAGCAAAATC	TTAAAGCCACAAAATACAAAAACATACATA	55	0.232759
364	3	70.825	Lca-RTP3-SSR2	(AAAAG)4	ACATGCCGAGAGTTGGGTTA	GCCGCTACTGTTATTGCTGT	55	0.356742
365	3	72.388	Lca556	(CA)14	ACCTGGGTCACCACAAAACTTG	TAGCCTGCATGAGCCTACACATTG	55	0.231844
366	3	75.494	LcaTe0380	(CA)7T(AC)9	ATAACCCAGGGTGAGCTGTTGTG	TCAAGATGGCTTCTGGGTTCCT	55	0.234463
367	3	76.318	LcaTe0387	(TCTG)6	GCACCCAGGGCCATCTATG	CTCCAGACGCAGCTCCTCTC	55	0.238636
494	4	6.978	LcaTe0196	(TAGA)6	AGGGTTCACTTACTTTCTCCACTA	TACAGGGTTTATTAGGCCACAGAG	55	0.360335
510	4	18.762	Lca179	(CA)11	TCTCGGTCAGCTTCTCGTTTAGAC	GAGAACACAGGAGGTGGAGAACC	55	0.248603
527	4	41.15	LcaTe0075	ATCT7	CATGCCTTCAACCCTTTATCTT	TCTGTGGTATGCAAAAGGTTGTT	55	0.360335
533	4	51.928	Lca215	(CA)16	TTTATGCTTTTCCGTTCACCACAC	ACCTAACCGTCCCAGGCTTTTT	55	0.351429
618	4	166.963	LcaTe0386	(GT)9GC(GT)13	AGGGCTGCCAGAGACAGGTC	CACATCGCTATTCATCTCTACACT	55	0.329609
636	5	32.247	Lca272	(GA)15	CATCGCCCTGAGCAGCCATTG	TGTGAGGGCCGTGGACTTGACA	55	0.388268
640	5	40.096	Lca304	(CA)18	CACATGCCTTTCACACTCACTGC	TTCCAGCGAGAGGCTTCCTATG	55	0.248603
658	5	57.872	LcaTe0044	(ATAG)14	TCTCCCTTACAATTTCCTATCCA	CACAGCCATCGTAACCTTTTT	55	0.240113
659	5	59.287	LcaTe0512	(TG)7	ACTCAGCCCCATTCTTCCACAC	AAAGCGCACCACTGTCACTCAC	55	0.244382
660	5	59.991	Lca098	(TG)14	CAAAGGGGCCACTGCACATAAT	CTCCAGCTCACCCAGGTTCACT	55	0.244382
661	5	59.991	LcaE228	(CA)10	CTATCCGCACCCGTCTTTTGTGAG	GGCTTGGTACTTGCAGTGCTGTGA	58.5	0.24581
663	5	61.415	LcaB084	(GT)14	GAGCGCTCGGCTGTTTCATC	CAGCCAATCTGTTTACCAGCACAC	55	0.24581
664	5	62.261	Lca591	(CA)12	ACACAAAAGGGCAGAATCCTGTCT	CCCTGCCAGTGTTAGTGCCATTA	55	0.244382
877	6	12.395	Lca440	(CA)12	AAAGATGGCGGTTACAGTGCT	ACATCGGCCGTCAGGTTT	55	0.23743
906	6	51.634	LcaTe0409	(AGAT)14	AGGGCCGTAGGTGGATGAAAC	CAGGCGGAGAATTGTTGAGTGA	55	0.223464
966	6	101.053	Lca434	(TG)13	CTTTGCTCGCGCTCGTGTT	TCAGGCCAAGTCCCAGTGC	55	0.244318
974	6	107.331	Lca485	(TG)9	ACGTGGTAGGGCTAACACAATCAG	CTCTGGGGTCAGCTTTTGCTATT	55	0.251397
994	6	127.021	Lca062	(CA)23	AGGATGGCACGCTGAAACTATCG	ATAAGCTTGTACAGGGGCTGAGTGC	55	0.247191
996	6	129.312	LcaTe0231	(ATCT)9	TATTTTTGCTGCTTGTGATGTAAC	GGGGCAGGTGATGGGATTA	55	0.247093
1028	7	24.665	Lca918	GA(CA)4TA(CA)12	CTTGCTGCGTTTCCTCACTG	ATTTTCTCCAAGCGCTACATTTAT	52.7	0.372832
1049	7	39.035	Lca377	(TC)5(CA)10	AAAGCCCTTGTTAGCCCAGAGAC	AGGCCGATTAAAAGCATGTCCTAC	55	0.218391
1093	7	73.583	LcaTe0484	(GAAGA)8	AGCCGCTGGGAGTGTTTGAG	TTTGCCATTTGTCTGTGTTTCCTT	55	0.23743
1135	7	119.469	LcaTe0395	(ACTG)5	TGGACTACAAAGCAGGTCTT	ATGCAGCCATGTCGTCGTA	55	0.237288
1262	8	56.25	Lca606	((AG)5GG)2(AG)10	ATCAGTTATGAGCCTGTCCAT	TTGGTGCGAATTTGTGAA	55	0.215084
1342	8	86.095	LcaTe0023	ATCT6	CAGAGTACGATAATATTTTGAAAG	TCCCCAGTGTATTATTTATTTATC	55	0.216763
1381	8	110.196	Lca993	(CA)9	ACAAACTGCCTTGGTTGGTTCCTG	CCCCTGCAAAGCACGCTGTG	57.3	0.353448
1402	8	137.785	LcaTe0264	(AGAT)9(GA)11	AAGGATCTAACAGCGGTGAACTT	CTATTTGAAGGCTGTCAGTGTCAG	55	0.219298
1403	8	144.088	Lca086	(CA)14	AAATGGCCTTCCTGTCCCTTCAG	GTGTTCCCTTGTTCTGCCACAGTG	55	0.21875
1404	8	149.244	Lca266	(CA)9	TTAATAGGGGTCAATGCTCCTG	TGGTCGGGGCTATTATGAGTT	55	0.220339
1436	9	29.914	Lca249	(TGTC)6	CGTACACATCTCCAACACATAAAC	GCAGCAGTCAGCGAAGAGT	55	0.326816
1477	9	69.796	Lca301	(GA)19	GCCAGTGTGAGGGACAGAGA	GGGCCTTGTTTTGCTTTTG	55	0.259887
1496	9	90.635	LcaE201	(GA)13	GGCAAGCAGCCTCGGAGAAA	TAACGGTTTTGGAAATTGAGATGC	54.3	0.26257
1506	9	98.728	Lca454	(CCCT)4	GAGAGTCCCGCAGCCTTCTGACAA	GCTGAGGCGGCACCGACATTTA	55	0.257062
1509	9	101.339	LcaB155	(GA)24	TGTGGCCTTTGTGTAAGTGAGAA	TCATTCCCGCAAACAACACA	55	0.264368
1606	10	58.773	Lca212	(TG)16	AGCCAGAGGCAAATGAGCAGAGTA	TGCCAAGTCTTCCTGTCCTGGTAA	55	0.27809
1609	10	66.461	LcaB201	(TC)16	ATTGCACCAGTCCCGAATGAG	GCAGCGTGCTTGTGGAAAAA	55	0.267241
1621	10	85.154	Lca472	(CA)15	CATAACCCTAACCCTCAAAACAA	GCCATTTCTGCAATCATCATAA	55	0.276536
1649	10	110.858	LcaTe0070	(TATC)6	ACCAGCAATATCAGACAGAATAGA	CTCGCCAGGCCAAATCAC	55	0.258427
1664	10	124.853	Lca002	(GA)13	GCCGCTTGTTTACCAGTAAA	TCCATTTGAGGATTAACAGC	55	0.240223
1675	10	133.411	LcaTe0242	(CTAT)7(CTGT)6	CCATTTGGCTCCATTGAACT	TGCTTCGGCTGTGATTTACTAC	55	0.243017
1676	10	137.182	Lca351	(TG)15	GTCTGCCTGCCACACTCTG	GATTGCTCTCACGGTCTTCAC	55	0.244382
1687	10	147.036	Lca525	(TG)20	CAGGCCAGTCAGCCAATG	CTATCACCCAACAACCCTAACC	55	0.221264
1692	10	153.862	Lca405	(TC)5TT(TC)8(CA)9	CTCCCCTTTCTTCCTCCCTCTC	TCTCCGGAAAGTGATATTCATCTT	55	0.210674
1712	11	0	LcaTe0027	(ATAG)15(ACAG)5	GCTGATTGAGGCCTATTAGATT	ATGGGAGGGAGCAACAGTG	55	0.208824
1713	11	16.266	LcaE233	(CA)15	TTATGGGGCATGGAGAAGAGACTT	TCAGCAGGGACAGGGATAAAGAGT	55.3	0.245763
1714	11	17.865	Lca518	(CA)14	TTTATTAAAATGTTCTGGGACACA	CAATGCAGCTCTTTGTTCAAG	55	0.258427
1715	11	21.976	Lca058	(GT)18	AAACAGGCAGCCAGATAGACAGAG	AAGAGGTGGTGGGACTAATTTGAGA	55	0.248603
1716	11	26.228	LcaE232	(GT)10	TTTTGGGTGGGGTGGATGTCTA	TCCGGGGGATTTACAGATGGA	55.4	0.251412
1765	11	75.698	Lca063	(GT)17	CAAGATGTTGCTGATATCATTGTCT	AGATGGCTCTCCACCAGATTAT	55	0.259777
1800	12	27.448	Lca178	(GA)9	TCCCAGGCTGTGGATGTGTCTAA	TCGCATATGAGGGGGAAACATTAT	55	0.220339
1836	12	57.415	Lca188	(GA)15	GGCTGGCTAATATCAATAGATGGAG	GAGTCTTCCCGTCCTTGACACA	55	0.280899
1865	12	83.484	Lca907	(CA)20	AAAAAGGATTATGGCACAA	GAGGCAGCTGAAAACAAA	49.4	0.240113
1870	12	97.997	LcaTe0499	(CA)9	GGGCCAACTTTATCCCTACTGAAA	AGGGGGCTGATAGACTGAACAGAC	55	0.226257
1892	12	126.67	LcaTe0455	(TG)17	AGTGCTGGGTGCTGTGATGAG	CAGGGTCAGCAGTAATTAGTCAGT	55	0.240223
1897	13	0	LcaTe0418	(TGTC)8	GCCCCTGGTGACGGTGTTAC	ACGGTGCCGTTAGTGTTTCTC	55	0.248571
1898	13	3.715	Lca1027	(CA)11	TGTTCGGCAAAGAGCACTTCTACG	CAGCGTCCAGAGGAATGATGTCAC	57.8	0.243017
1899	13	4.149	Lca615	(TG)11	CCAGCCACTTTTGGTAGGTAACTA	GAACATCTGCCCTGAAGACACA	55	0.241573
1955	13	55.557	LcaE113	(CA)11	ACAAAAAGGGTTGGGGGAACAA	TTTTTAAAATGCGCTAACAGAACG	53.7	0.370787
1957	13	59.926	LcaTe0232	(TCTA)13	CTCGCCTCTGTCATAGTGC	GTGATTTGACAGTCTTTTACAGTT	55	0.227011
1961	13	64.229	Lca146	(CA)15	AAACGTTGCCGCCATTTTATG	TGCGCTTGAGTGTATTAGGGTGTG	55	0.231844
1964	13	66.368	Lca598	(CA)14	GTCCCGAGATGATTTCTGCTTAC	AGCCGCTAAAGACTTGCTACCT	55	0.234286
2020	14	31.399	Lca147	(TC)35	TGCCCCTAATGTATTCTTTCCACT	GCTCCCACCTCTCATTCATTATTC	55	0.22067
2025	14	46.784	LcaB055	(AC)12	AGTTGCGGTCTTGTCCAAATGG	ACTGGCAGAGTCAAGCAAAGTGTG	55	0.203911
2028	14	57.44	LcaTe0465	(AC)7	TAAGGCCAGCATGAGCAAAATG	TGTGTAGGGGTCCCTGTAAGTGT	55	0.238636
2048	14	83.165	LcaTe0011	(TCTA)5	TGGGATCATAACACCTCACTTG	GCAGCGGACCACAGTTGT	55	0.217647
2052	15	14.418	Lca534	(TG)23	AGTATGCGCACATTTATAGGTTGT	TATATCAGCCTCCAGCCAAGACC	55	0.231844
2058	15	29.18	Lca621	(CA)10	TGCTTTCCGCCTGGGTTCTG	TGCAGGGGCATGTTTGTAACTTTG	55	0.346875
2059	15	30.825	Lca256	(CA)12	ACTCTCCACTGTTCTACCGCTGTG	GAGCTGGCATGCTGAGTTTCTG	55	0.233146
2060	15	32.263	Lca069	(GT)14	GCCTTTCTGTTTTCTGATTTATCTTCAT	AACACCCCGAAATACTGCTACTACAG	55	0.357143
2066	15	42.929	Lca163	(CA)16	TAAATGAATGATAGGCAGTTGAAA	TTTTGCTTTAATGTAGCCTCACAC	55	0.222543
2107	15	74.956	Lca271	(TC)12	TGTCCAGGCTGCCCATCTCT	TAGGTGCCGCCAACAGACG	55	0.254386
2132	15	102.464	Lca-PA-SSR2	(CA)6	ACGGTCCTGTGTGACTCAAA	GGCAACATTGAAGAGGACGG	55	0.359551
2166	16	0	LcaTe0223	(ATCT)9	GAATGTGGGTGCGTGTGAAA	TAGGGCTGCGCTGAAGAATAG	55	0.22905
2178	16	12.126	LcaTe0025	TATC15	ATCCCCCATCCAGCAGTAAAT	CAGCGGGCACGGACAAAG	55	0.25419
2179	16	13.603	Lca020	CA(21)	TTGCCCACCCAAAGACC	ACAGGCTTAACAGTGTGC	55	0.25
2183	16	22.375	LcaTe0609	(GT)15	TGTATGCAAATGACAAATCAAGTG	GTTCCCCTAGCAGACAGGTTATTA	55	0.23743
2187	16	29.52	Lca283	(GA)5GT(GA)9	GATTCCCTGGGCACAAGTCTT	CTACGGCTGAGGCAGTTATCATC	55	0.24581
2207	16	60.664	Lca040	GT(15)	TGAGGAAGCATCAGCTGTAATCA	CAGGACGCAAACACTGAAAT	55	0.235955
2212	16	64.29	Lca967	(TG)13	GTGGGCGAGTTATGAAAAGGAA	GCTAAAAATGCCCAGAAGTGCT	52.6	0.24581
2230	16	80.704	LcaE07	(CA)15	CCGAACCCTCAGAGATGCTTTAT	TGGGGTTTCTAGGACACTTGACTC	55	0.23743
2231	17	0	Lca628	(TC)5(CT)9	TTTCATGGCAGCTAAAGCAGTAGT	TGTGGGTATGTATGAGAGGGAGTG	55	0.252809
2249	17	31.061	Lca057	(GT)24	GTTCCACCGTACACCACAGTTG	TATGGCAAAGTTCTATTCTTCAAATGA	55	0.264045
2250	17	34.67	LcaB023	(GT)13	GCAGCGAGATGAACAGTGATTATT	ACATGATCCTCGCCACCATC	55	0.27095
2263	17	44.327	Lca1012	(CA)15	GTATGTCCAGCCTGCCTGAGTCTA	TTTGTGTTGTGTTTGCATTACCAC	52.4	0.264045
2266	17	47.595	LcaB051	(GT)19	TACCCAAAGTAAACCAGCAGCACA	CAACTAGCAGGTTTGCACAACACA	55	0.274011
2296	17	77.774	LcaTe0064	TG13	CCCTGACAAATGATTAATGTGATT	TTCCCTTACGTTTCGATCTCATCT	55	0.266854
2297	17	78.92	Lca021	CA(13)	GTGCCACCTGCCTGACC	GCCATGACTGATTGCTGAGA	55	0.272472
2331	18	8.567	Lca938	(CA)4GA(CA)9	AGACAAAAAGAAGGATGGAAGAGT	TCGGCTGGAGGGACAAA	53.3	0.26257
2340	18	45.562	LcaTe0204	ATCT10	ATGAAGCGAGATGAGAAGGTGACC	GACCCTGAGAGCCCCCTGACT	55	0.360335
2351	18	66.375	Lca519	(TG)19	GCAGCCCATATGTCCTCGTGT	CAGCCCCAGTTTCAACTATCTTCA	55	0.232353
2392	19	14.625	LcaTe0496	(GT)16	AATAGGGGACAAATGCAGTCACA	GCGGCGTGGTAAATTAAATGTAG	55	0.344633
2444	19	61.784	Lca548	(TG)9	TCTCTGCAGCTGCATTTTTCAG	ATGTGTAGCTCCTCAGGCATACTG	55	0.23743
2550	19	135.552	LcaTe0351	(ATCT)5	AGGGACGGTCCACGGAGAGT	AGAAAGCTGGGGCCAAGACAG	55	0.265363
2575	19	147.071	LcaTe0464	(TG)10	TACCGCAGTCTGGCTAGAGGTCT	GGCAGATGGGAAGGGAGAATG	55	0.258929
2576	19	148.148	Lca338	(CA)9	TCTCATGCCAAGAAGCCAGTAAGG	TCTTTCGGGTGGATGGTATTTCAC	55	0.231844
2577	19	150.296	Lca-Viperin-SSR1	(CT)6	CAGTGTCAGCATTGTCAGCA	CTGGTTGGTTGCTTCGTCAA	55	0.276536
2578	19	152.511	Lca-Viperin-SSR2	(GA)4TT(AG)5	AAGAAACCTCCCAACCACCA	CGACAATCCAGGAAACGCAT	55	0.272727
2579	19	163.19	Lca461	(TG)17	GGTGATGCCTCTGACAGGAGATAG	GTGGCGAAAGCGAGATGACTC	55	0.228324
2580	20	0	LcaTe0006	(TCTA)5	TAACGCCTAAACCTTGACG	TAGCGGTGTTAGCATTATTGG	55	0.348315
2592	20	60.102	Lca957	(CA)22	GGTGGCCTTACTGCATGTGTTTGTG	GTGCTGCAAGATGGCCTGGAGTC	57.2	0.365922
2593	20	60.667	Lca208	(TG)11	CCTGCCAGCCCATTAAGACTCTA	CTGCCTGGACACTGGTTTACAAAA	55	0.373596
2601	20	72.852	Lca-fm-SSR-3-1	(TATC)18	CTCACCGCCATATCTCACCTACTAAGC	GTGGCAAAGCTCAAGCATTCCTGTC	54	0.202247
2602	20	77.608	LcaTe0441	(TC)8CTTTTGCTCTCTT(TC)12	GATTTGCCCTTTCTCTGTTGAGC	CTTTGTTGCCCCCAGTGATTTAT	55	0.273743
2603	20	82.763	LcaB219	(GA)25	AGTTGGCTCTTAAAGCATTTGAAT	TTCCCACACCGTTAGGTTTATCTG	55	0.346369
2604	20	86.271	Lca-fm-SSR-5-1	(CT)7(TG)15	ATGTGCCTTCCATTTCCGTGTTC	CATGAGCATGGCAATCGTGAAAT	54	0.353801
2618	20	102.202	Lca584	(TC)10	TAGCTGCTGCTGGCTCTTACAT	TAAAATCACCATGGCAACCTGT	55	0.218023
2659	21	25.493	Lca228	(CA)9	CTTTTTGCTGGGGGTTCAGAC	GAATACACCGGCAACATTTTGAG	55	0.349162
2683	21	48.538	Lca421	(TG)19TT(TG)4	ATTAGGTCCCCCATCTCA	GTTACTGCACCCCATTACTA	55	0.2
2694	21	59.167	LcaTe0199	CTAT15	GTATCATTTTAGCACCCGTCATC	CTGCCCTGGCTAATAACAACA	55	0.192737
2723	21	88.446	Lca255	(CA)24	AGAGACACTTTATACGGGGACATC	GTAAACTGAAGCAAGCCAAACCT	55	0.201705
2796	23	0	LcaTe0471	(ACAG)8	CCCGCCCTCCAGGAACTC	GGAGGCCGCTCTCACTGTGT	55	0.30618
2872	23	54.221	Lca512	(CA)10	CCAGCGAGGCTCCAAGCAGT	TCAAGGCCAGCGACTAAAAAGATG	55	0.362069
2887	23	64.589	LcaE10	(AC)11	GTGCGGAGGCATGAGGTGA	TGGAAATGCAGCCCCACATA	55	0.360119
2905	23	85.331	Lca411	(CA)21	GTGGTGCAGCGGTTGCTCTC	CCGACTCATGCTGCTTTTCGTAAT	55	0.223464
2907	23	97.347	LcaE105	(CA)9	GGGATGACACTGCAAACACAG	ATTCAGCCCCTCCAGTTACAT	50.8	0.227528
2916	24	2.435	Lca123	(TG)16	AGGAGATCCCTGCAGAGACAAACA	GCTGCCAACACCTCTGCTAACACA	55	0.235795
2917	24	2.835	Lca552	(TG)16	ATGCTGCTGCTGCTCAAAGA	ATGGAGGAGGAGGAGGACAAG	55	0.234637
2980	24	65.786	Lca231	(TG)12	GGCCAGGTTAATCAAGAC	ACTAGACTGCAATCAAACACA	55	0.216292
2981	24	65.901	LcaTe0095	TCTA8	TGTGCCATTTATACCAGTTTTAC	CATTAAGTCATTGCCACAGAGT	55	0.353933
2982	24	68.793	LcaTe0525	(CA)11	GGAGTATTTTGAGCCTGCGTTGTA	TCACTGCGTCTGTGGGAGTCTC	55	0.353933
2983	24	74.946	LcaTe0157	(TCTA)15	TTTATACCTAGCGGGGGACTGACA	GGCTGGAAATGAAAGGAGGTTGA	55	0.223164
